# Supplementary material for: Vastly different energy landscapes of the membrane insertions of monomeric gasdermin D and A3
Source: Commun Chem. 2025 Feb 6;8:38. doi: 10.1038/s42004-024-01400-2 (PMC11802827; doi:10.1038/s42004-024-01400-2)
Supplement: Supplementary file 4 — Supplementary Data 1 [file 42004_2024_1400_MOESM4_ESM.xlsx]

## Sheet: EQ_sims_H2O_GSDMD
Column1.1	Column1.2
t / ns	no. of H2O in defect			for GSDMA3 data see sheet EQ_sims_H2O_GSDMA3
0	26
1	27
2	25
3	28
4	25
5	25
6	23
7	27
8	30
9	27
10	24
11	31
12	31
13	33
14	33
15	36
16	31
17	36
18	29
19	31
20	35
21	33
22	37
23	37
24	37
25	38
26	41
27	43
28	42
29	44
30	36
31	39
32	38
33	35
34	33
35	37
36	38
37	34
38	37
39	33
40	35
41	41
42	36
43	42
44	39
45	30
46	30
47	40
48	42
49	38
50	44
51	34
52	41
53	36
54	37
55	37
56	33
57	40
58	41
59	46
60	42
61	39
62	39
63	31
64	31
65	37
66	41
67	35
68	38
69	36
70	38
71	34
72	41
73	24
74	43
75	36
76	36
77	33
78	39
79	33
80	35
81	37
82	34
83	41
84	41
85	34
86	29
87	39
88	42
89	49
90	39
91	34
92	33
93	36
94	33
95	34
96	36
97	33
98	27
99	39
100	32
101	33
102	30
103	33
104	29
105	31
106	29
107	31
108	33
109	33
110	30
111	28
112	26
113	28
114	32
115	32
116	27
117	31
118	34
119	29
120	32
121	36
122	32
123	28
124	36
125	39
126	33
127	39
128	34
129	32
130	36
131	27
132	29
133	36
134	32
135	33
136	28
137	28
138	28
139	28
140	29
141	30
142	35
143	35
144	40
145	39
146	40
147	49
148	45
149	42
150	44
151	41
152	43
153	50
154	45
155	50
156	52
157	47
158	46
159	48
160	47
161	53
162	49
163	42
164	39
165	42
166	35
167	42
168	41
169	48
170	42
171	39
172	38
173	43
174	46
175	40
176	42
177	39
178	35
179	36
180	40
181	36
182	37
183	42
184	38
185	31
186	40
187	31
188	39
189	30
190	32
191	32
192	35
193	39
194	38
195	35
196	42
197	35
198	37
199	44
200	40
201	42
202	39
203	44
204	39
205	50
206	38
207	36
208	44
209	39
210	30
211	32
212	35
213	35
214	22
215	24
216	36
217	30
218	31
219	34
220	29
221	34
222	25
223	24
224	20
225	26
226	30
227	40
228	32
229	30
230	33
231	30
232	20
233	20
234	20
235	19
236	23
237	29
238	14
239	25
240	21
241	31
242	25
243	26
244	22
245	23
246	21
247	18
248	20
249	29
250	26
251	29
252	20
253	21
254	20
255	21
256	17
257	10
258	15
259	19
260	15
261	26
262	24
263	17
264	25
265	22
266	24
267	22
268	30
269	28
270	22
271	22
272	15
273	20
274	19
275	17
276	21
277	15
278	18
279	25
280	23
281	9
282	19
283	20
284	6
285	16
286	12
287	22
288	25
289	29
290	25
291	17
292	12
293	20
294	18
295	12
296	21
297	19
298	25
299	23
300	26
301	30
302	21
303	22
304	22
305	18
306	33
307	32
308	27
309	33
310	41
311	36
312	36
313	38
314	37
315	38
316	33
317	29
318	39
319	42
320	30
321	37
322	39
323	31
324	28
325	29
326	36
327	28
328	24
329	24
330	29
331	37
332	32
333	32
334	28
335	30
336	32
337	29
338	37
339	32
340	31
341	32
342	29
343	39
344	33
345	34
346	33
347	25
348	40
349	32
350	34
351	35
352	29
353	37
354	35
355	36
356	27
357	32
358	32
359	26
360	30
361	28
362	23
363	22
364	25
365	15
366	21
367	29
368	23
369	27
370	27
371	39
372	32
373	26
374	36
375	25
376	23
377	28
378	33
379	29
380	31
381	25
382	21
383	29
384	31
385	25
386	33
387	34
388	29
389	28
390	35
391	32
392	41
393	40
394	36
395	38
396	38
397	42
398	40
399	43
400	39
401	41
402	38
403	33
404	40
405	40
406	27
407	34
408	28
409	34
410	30
411	32
412	37
413	25
414	21
415	24
416	30
417	30
418	31
419	34
420	33
421	30
422	33
423	37
424	36
425	37
426	37
427	35
428	33
429	27
430	26
431	24
432	24
433	28
434	27
435	38
436	33
437	25
438	34
439	25
440	27
441	38
442	32
443	35
444	39
445	37
446	35
447	34
448	36
449	30
450	32
451	34
452	29
453	29
454	35
455	48
456	45
457	42
458	38
459	42
460	34
461	39
462	38
463	38
464	41
465	44
466	44
467	37
468	41
469	35
470	40
471	44
472	37
473	37
474	36
475	35
476	34
477	40
478	46
479	37
480	36
481	35
482	37
483	31
484	31
485	32
486	26
487	25
488	34
489	32
490	36
491	37
492	36
493	38
494	33
495	35
496	32
497	25
498	32
499	33
500	31
501	34
502	32
503	35
504	33
505	33
506	37
507	32
508	37
509	40
510	30
511	36
512	32
513	37
514	33
515	39
516	45
517	44
518	39
519	34
520	47
521	37
522	37
523	45
524	45
525	45
526	41
527	45
528	40
529	46
530	41
531	39
532	46
533	41
534	40
535	44
536	38
537	39
538	37
539	40
540	36
541	33
542	34
543	38
544	35
545	26
546	22
547	30
548	28
549	33
550	46
551	35
552	39
553	34
554	32
555	36
556	31
557	35
558	38
559	34
560	31
561	23
562	31
563	25
564	32
565	32
566	38
567	29
568	34
569	32
570	36
571	38
572	34
573	33
574	31
575	31
576	33
577	29
578	31
579	37
580	31
581	28
582	30
583	38
584	42
585	40
586	46
587	41
588	38
589	45
590	47
591	37
592	50
593	37
594	47
595	42
596	53
597	41
598	47
599	44
600	47
601	51
602	44
603	42
604	38
605	43
606	47
607	51
608	50
609	40
610	41
611	48
612	35
613	42
614	40
615	39
616	38
617	33
618	39
619	38
620	40
621	33
622	36
623	40
624	52
625	51
626	52
627	56
628	49
629	55
630	55
631	50
632	46
633	55
634	52
635	53
636	42
637	43
638	47
639	51
640	56
641	53
642	45
643	42
644	40
645	32
646	34
647	35
648	38
649	30
650	30
651	33
652	34
653	27
654	27
655	23
656	30
657	34
658	40
659	36
660	37
661	47
662	50
663	38
664	39
665	39
666	27
667	32
668	31
669	32
670	39
671	36
672	36
673	39
674	41
675	43
676	42
677	41
678	50
679	51
680	51
681	52
682	65
683	63
684	47
685	42
686	47
687	43
688	43
689	50
690	52
691	51
692	58
693	51
694	53
695	55
696	50
697	51
698	52
699	63
700	57
701	65
702	54
703	51
704	51
705	49
706	50
707	55
708	52
709	49
710	56
711	58
712	52
713	54
714	54
715	49
716	57
717	48
718	45
719	43
720	39
721	47
722	52
723	55
724	54
725	46
726	47
727	55
728	50
729	56
730	49
731	54
732	49
733	44
734	51
735	45
736	52
737	51
738	42
739	48
740	47
741	45
742	49
743	45
744	46
745	42
746	44
747	43
748	50
749	52
750	47
751	56
752	55
753	55
754	47
755	47
756	52
757	51
758	52
759	51
760	49
761	48
762	47
763	45
764	45
765	50
766	50
767	46
768	52
769	48
770	40
771	41
772	41
773	41
774	45
775	45
776	48
777	46
778	43
779	42
780	44
781	52
782	51
783	54
784	54
785	51
786	52
787	49
788	56
789	47
790	44
791	45
792	45
793	40
794	44
795	51
796	48
797	52
798	53
799	51
800	49
801	57
802	49
803	51
804	56
805	53
806	50
807	58
808	50
809	50
810	47
811	52
812	52
813	47
814	54
815	52
816	53
817	51
818	46
819	38
820	42
821	38
822	39
823	45
824	42
825	42
826	44
827	51
828	54
829	51
830	46
831	40
832	48
833	51
834	46
835	41
836	44
837	45
838	51
839	53
840	54
841	47
842	44
843	39
844	47
845	42
846	44
847	35
848	32
849	36
850	38
851	35
852	43
853	35
854	44
855	36
856	33
857	36
858	36
859	44
860	42
861	43
862	31
863	35
864	42
865	41
866	49
867	47
868	48
869	43
870	37
871	41
872	35
873	39
874	42
875	37
876	39
877	39
878	39
879	46
880	47
881	51
882	47
883	48
884	46
885	54
886	54
887	54
888	50
889	48
890	54
891	55
892	50
893	52
894	55
895	44
896	45
897	42
898	38
899	40
900	43
901	39
902	37
903	38
904	41
905	40
906	39
907	36
908	37
909	37
910	35
911	40
912	35
913	36
914	36
915	39
916	35
917	39
918	38
919	38
920	42
921	46
922	48
923	52
924	51
925	47
926	45
927	51
928	43
929	44
930	43
931	36
932	37
933	42
934	45
935	49
936	42
937	43
938	44
939	45
940	47
941	47
942	42
943	43
944	37
945	47
946	47
947	47
948	45
949	45
950	39
951	46
952	41
953	42
954	41
955	45
956	49
957	42
958	43
959	37
960	44
961	45
962	45
963	45
964	52
965	48
966	49
967	49
968	48
969	55
970	49
971	46
972	46
973	51
974	51
975	54
976	57
977	52
978	45
979	54
980	52
981	49
982	53
983	49
984	60
985	54
986	58
987	50
988	43
989	49
990	56
991	50
992	55
993	55
994	45
995	51
996	55
997	50
998	55
999	45
1000	47
1001	48
1002	52
1003	50
1004	45
1005	50
1006	47
1007	50
1008	49
1009	46
1010	46
1011	42
1012	44
1013	49
1014	61
1015	49
1016	42
1017	50
1018	50
1019	47
1020	51
1021	49
1022	50
1023	47
1024	48
1025	47
1026	54
1027	50
1028	55
1029	48
1030	46
1031	49
1032	45
1033	51
1034	59
1035	59
1036	60
1037	51
1038	49
1039	44
1040	50
1041	44
1042	42
1043	44
1044	39
1045	43
1046	55
1047	50
1048	44
1049	42
1050	42
1051	46
1052	49
1053	50
1054	51
1055	52
1056	51
1057	49
1058	48
1059	48
1060	50
1061	45
1062	48
1063	50
1064	47
1065	46
1066	47
1067	48
1068	44
1069	43
1070	44
1071	41
1072	47
1073	40
1074	50
1075	50
1076	46
1077	44
1078	54
1079	50
1080	48
1081	49
1082	50
1083	43
1084	45
1085	52
1086	44
1087	44
1088	42
1089	47
1090	56
1091	49
1092	53
1093	52
1094	44
1095	49
1096	52
1097	51
1098	48
1099	60
1100	55
1101	55
1102	57
1103	61
1104	55
1105	55
1106	50
1107	53
1108	50
1109	49
1110	52
1111	55
1112	47
1113	49
1114	48
1115	49
1116	50
1117	43
1118	49
1119	51
1120	45
1121	46
1122	51
1123	53
1124	51
1125	48
1126	47
1127	44
1128	49
1129	45
1130	34
1131	41
1132	42
1133	43
1134	46
1135	41
1136	41
1137	47
1138	39
1139	40
1140	44
1141	48
1142	45
1143	43
1144	45
1145	39
1146	53
1147	47
1148	50
1149	53
1150	49
1151	41
1152	46
1153	51
1154	47
1155	44
1156	53
1157	39
1158	51
1159	54
1160	47
1161	49
1162	37
1163	44
1164	39
1165	49
1166	55
1167	53
1168	56
1169	55
1170	48
1171	52
1172	56
1173	52
1174	48
1175	49
1176	47
1177	57
1178	48
1179	59
1180	51
1181	49
1182	48
1183	41
1184	44
1185	46
1186	40
1187	44
1188	45
1189	51
1190	53
1191	47
1192	47
1193	50
1194	57
1195	48
1196	58
1197	51
1198	62
1199	51
1200	49
1201	61
1202	53
1203	53
1204	51
1205	53
1206	49
1207	49
1208	49
1209	51
1210	52
1211	61
1212	55
1213	56
1214	49
1215	50
1216	52
1217	55
1218	59
1219	59
1220	48
1221	50
1222	53
1223	50
1224	55
1225	61
1226	52
1227	59
1228	56
1229	55
1230	47
1231	47
1232	38
1233	46
1234	43
1235	50
1236	42
1237	39
1238	41
1239	41
1240	35
1241	42
1242	43
1243	42
1244	49
1245	53
1246	48
1247	51
1248	49
1249	48
1250	47
1251	46
1252	51
1253	46
1254	50
1255	42
1256	41
1257	51
1258	45
1259	41
1260	50
1261	47
1262	46
1263	55
1264	52
1265	48
1266	55
1267	50
1268	53
1269	52
1270	52
1271	44
1272	46
1273	51
1274	50
1275	47
1276	47
1277	46
1278	57
1279	50
1280	55
1281	51
1282	52
1283	56
1284	51
1285	41
1286	38
1287	41
1288	38
1289	48
1290	48
1291	44
1292	52
1293	57
1294	46
1295	48
1296	50
1297	47
1298	40
1299	39
1300	43
1301	37
1302	33
1303	41
1304	41
1305	43
1306	51
1307	41
1308	37
1309	44
1310	48
1311	44
1312	48
1313	48
1314	39
1315	37
1316	36
1317	33
1318	34
1319	34
1320	33
1321	38
1322	39
1323	37
1324	35
1325	42
1326	36
1327	38
1328	35
1329	42
1330	37
1331	34
1332	34
1333	40
1334	39
1335	45
1336	42
1337	40
1338	37
1339	40
1340	36
1341	34
1342	37
1343	29
1344	27
1345	32
1346	30
1347	31
1348	34
1349	31
1350	37
1351	35
1352	38
1353	45
1354	34
1355	34
1356	36
1357	30
1358	37
1359	37
1360	42
1361	47
1362	42
1363	43
1364	43
1365	35
1366	37
1367	32
1368	40
1369	43
1370	38
1371	40
1372	46
1373	43
1374	48
1375	43
1376	44
1377	45
1378	46
1379	49
1380	51
1381	45
1382	45
1383	40
1384	49
1385	40
1386	43
1387	39
1388	46
1389	45
1390	43
1391	50
1392	42
1393	48
1394	44
1395	42
1396	42
1397	34
1398	32
1399	38
1400	37
1401	41
1402	38
1403	37
1404	39
1405	37
1406	37
1407	30
1408	32
1409	33
1410	35
1411	32
1412	34
1413	33
1414	29
1415	31
1416	31
1417	41
1418	35
1419	37
1420	33
1421	33
1422	36
1423	37
1424	36
1425	37
1426	39
1427	34
1428	40
1429	35
1430	36
1431	36
1432	36
1433	46
1434	37
1435	45
1436	38
1437	51
1438	49
1439	53
1440	51
1441	46
1442	46
1443	44
1444	40
1445	49
1446	55
1447	42
1448	38
1449	41
1450	42
1451	50
1452	59
1453	45
1454	46
1455	39
1456	39
1457	46
1458	39
1459	33
1460	37
1461	35
1462	39
1463	36
1464	36
1465	34
1466	32
1467	34
1468	36
1469	37
1470	39
1471	44
1472	46
1473	42
1474	48
1475	48
1476	42
1477	47
1478	42
1479	46
1480	38
1481	42
1482	38
1483	34
1484	38
1485	42
1486	47
1487	44
1488	45
1489	40
1490	38
1491	42
1492	38
1493	43
1494	44
1495	48
1496	47
1497	47
1498	49
1499	48
1500	52
1501	48
1502	52
1503	46
1504	46
1505	40
1506	44
1507	46
1508	46
1509	40
1510	51
1511	42
1512	43
1513	35
1514	38
1515	35
1516	41
1517	35
1518	33
1519	30
1520	36
1521	31
1522	32
1523	33
1524	31
1525	35
1526	31
1527	40
1528	40
1529	46
1530	37
1531	40
1532	35
1533	39
1534	41
1535	37
1536	42
1537	34
1538	36
1539	35
1540	39
1541	44
1542	44
1543	41
1544	46
1545	39
1546	39
1547	44
1548	44
1549	45
1550	45
1551	45
1552	41
1553	42
1554	40
1555	46
1556	40
1557	34
1558	39
1559	44
1560	44
1561	47
1562	45
1563	46
1564	35
1565	44
1566	43
1567	42
1568	33
1569	41
1570	43
1571	41
1572	40
1573	38
1574	36
1575	30
1576	32
1577	38
1578	35
1579	40
1580	41
1581	45
1582	40
1583	43
1584	44
1585	35
1586	38
1587	37
1588	38
1589	44
1590	42
1591	35
1592	46
1593	38
1594	42
1595	46
1596	41
1597	43
1598	45
1599	43
1600	44
1601	43
1602	37
1603	40
1604	44
1605	39
1606	36
1607	38
1608	44
1609	36
1610	41
1611	36
1612	32
1613	33
1614	32
1615	29
1616	27
1617	32
1618	33
1619	35
1620	32
1621	32
1622	35
1623	39
1624	37
1625	40
1626	39
1627	43
1628	43
1629	49
1630	47
1631	49
1632	43
1633	46
1634	43
1635	44
1636	36
1637	34
1638	40
1639	37
1640	37
1641	38
1642	43
1643	32
1644	39
1645	42
1646	38
1647	38
1648	42
1649	42
1650	39
1651	37
1652	40
1653	36
1654	39
1655	43
1656	49
1657	49
1658	44
1659	47
1660	45
1661	41
1662	45
1663	42
1664	39
1665	45
1666	46
1667	47
1668	51
1669	44
1670	44
1671	42
1672	46
1673	43
1674	41
1675	41
1676	40
1677	39
1678	45
1679	41
1680	41
1681	39
1682	40
1683	48
1684	51
1685	46
1686	48
1687	54
1688	51
1689	50
1690	42
1691	39
1692	42
1693	44
1694	42
1695	44
1696	46
1697	42
1698	45
1699	39
1700	53
1701	51
1702	43
1703	35
1704	41
1705	40
1706	38
1707	42
1708	40
1709	38
1710	37
1711	48
1712	42
1713	32
1714	44
1715	37
1716	38
1717	34
1718	37
1719	36
1720	36
1721	33
1722	34
1723	42
1724	44
1725	41
1726	39
1727	46
1728	38
1729	41
1730	36
1731	39
1732	46
1733	45
1734	42
1735	46
1736	37
1737	41
1738	36
1739	34
1740	36
1741	34
1742	27
1743	29
1744	32
1745	38
1746	33
1747	36
1748	42
1749	39
1750	35
1751	36
1752	43
1753	39
1754	33
1755	36
1756	33
1757	38
1758	42
1759	34
1760	30
1761	35
1762	32
1763	37
1764	31
1765	32
1766	29
1767	27
1768	29
1769	29
1770	28
1771	25
1772	27
1773	29
1774	33
1775	30
1776	27
1777	25
1778	29
1779	24
1780	22
1781	28
1782	26
1783	30
1784	29
1785	26
1786	30
1787	33
1788	29
1789	26
1790	30
1791	27
1792	25
1793	31
1794	28
1795	26
1796	28
1797	28
1798	27
1799	25
1800	24
1801	22
1802	27
1803	31
1804	23
1805	24
1806	28
1807	29
1808	26
1809	32
1810	29
1811	33
1812	34
1813	25
1814	29
1815	27
1816	28
1817	28
1818	31
1819	31
1820	35
1821	35
1822	35
1823	34
1824	22
1825	27
1826	31
1827	30
1828	29
1829	31
1830	32
1831	34
1832	40
1833	35
1834	31
1835	37
1836	34
1837	39
1838	37
1839	37
1840	38
1841	44
1842	50
1843	44
1844	49
1845	45
1846	41
1847	43
1848	37
1849	38
1850	37
1851	35
1852	35
1853	33
1854	37
1855	38
1856	37
1857	39
1858	44
1859	35
1860	36
1861	42
1862	33
1863	35
1864	36
1865	33
1866	31
1867	37
1868	32
1869	36
1870	34
1871	34
1872	35
1873	34
1874	40
1875	32
1876	30
1877	36
1878	29
1879	27
1880	33
1881	26
1882	22
1883	25
1884	24
1885	31
1886	27
1887	25
1888	27
1889	23
1890	30
1891	30
1892	24
1893	29
1894	30
1895	40
1896	35
1897	33
1898	32
1899	32
1900	28
1901	31
1902	29
1903	31
1904	31
1905	31
1906	25
1907	34
1908	27
1909	23
1910	32
1911	26
1912	32
1913	34
1914	35
1915	36
1916	41
1917	35
1918	30
1919	30
1920	35
1921	39
1922	31
1923	32
1924	33
1925	33
1926	39
1927	36
1928	36
1929	30
1930	38
1931	30
1932	32
1933	33
1934	36
1935	32
1936	33
1937	37
1938	33
1939	31
1940	33
1941	33
1942	37
1943	37
1944	36
1945	30
1946	32
1947	37
1948	36
1949	35
1950	33
1951	31
1952	31
1953	31
1954	30
1955	40
1956	33
1957	37
1958	41
1959	36
1960	33
1961	34
1962	38
1963	37
1964	38
1965	38
1966	34
1967	35
1968	34
1969	27
1970	36
1971	42
1972	38
1973	41
1974	49
1975	45
1976	36
1977	37
1978	35
1979	38
1980	38
1981	35
1982	30
1983	27
1984	31
1985	29
1986	34
1987	32
1988	37
1989	31
1990	32
1991	35
1992	34
1993	32
1994	32
1995	32
1996	39
1997	39
[truncated: 3,003 more rows]

## Sheet: EQ_sims_H2O_GSDMA3
Column1.1	Column1.2
t / ns	no. of H2O in defect
0	25
1	29
2	32
3	30
4	25
5	25
6	30
7	31
8	29
9	40
10	35
11	41
12	29
13	27
14	29
15	28
16	32
17	31
18	30
19	35
20	34
21	31
22	28
23	35
24	36
25	30
26	36
27	34
28	29
29	24
30	22
31	26
32	22
33	21
34	18
35	20
36	24
37	32
38	24
39	24
40	21
41	22
42	19
43	22
44	11
45	12
46	14
47	14
48	14
49	18
50	21
51	19
52	22
53	19
54	26
55	25
56	20
57	25
58	29
59	24
60	23
61	20
62	19
63	24
64	22
65	13
66	27
67	20
68	22
69	15
70	13
71	11
72	11
73	10
74	15
75	17
76	18
77	19
78	11
79	13
80	16
81	12
82	17
83	15
84	25
85	17
86	12
87	15
88	18
89	12
90	14
91	10
92	15
93	15
94	14
95	9
96	9
97	13
98	13
99	13
100	15
101	16
102	13
103	12
104	9
105	13
106	12
107	10
108	17
109	19
110	16
111	19
112	17
113	19
114	24
115	18
116	16
117	11
118	12
119	17
120	16
121	21
122	19
123	19
124	21
125	21
126	20
127	18
128	18
129	20
130	23
131	20
132	21
133	17
134	19
135	16
136	16
137	17
138	17
139	18
140	19
141	26
142	26
143	17
144	12
145	19
146	19
147	11
148	15
149	15
150	17
151	13
152	13
153	15
154	15
155	13
156	15
157	17
158	18
159	16
160	14
161	14
162	16
163	17
164	19
165	22
166	18
167	18
168	12
169	21
170	24
171	18
172	16
173	12
174	16
175	16
176	16
177	18
178	14
179	13
180	15
181	17
182	14
183	11
184	17
185	19
186	18
187	18
188	19
189	13
190	25
191	23
192	26
193	27
194	35
195	27
196	25
197	24
198	22
199	22
200	26
201	24
202	22
203	18
204	19
205	23
206	19
207	26
208	23
209	20
210	23
211	16
212	12
213	11
214	15
215	11
216	11
217	17
218	20
219	14
220	14
221	12
222	12
223	20
224	19
225	25
226	13
227	15
228	15
229	16
230	15
231	16
232	17
233	15
234	14
235	15
236	11
237	13
238	20
239	12
240	14
241	16
242	17
243	19
244	20
245	16
246	23
247	22
248	20
249	25
250	17
251	15
252	20
253	21
254	26
255	21
256	17
257	25
258	20
259	20
260	27
261	24
262	16
263	17
264	18
265	21
266	22
267	23
268	21
269	17
270	15
271	21
272	25
273	25
274	23
275	22
276	19
277	15
278	17
279	11
280	14
281	14
282	11
283	11
284	15
285	18
286	13
287	24
288	13
289	13
290	13
291	16
292	19
293	24
294	29
295	30
296	22
297	26
298	20
299	24
300	20
301	20
302	20
303	23
304	12
305	17
306	21
307	19
308	16
309	18
310	15
311	18
312	19
313	16
314	25
315	19
316	17
317	20
318	13
319	15
320	17
321	15
322	15
323	19
324	24
325	22
326	21
327	22
328	19
329	23
330	18
331	22
332	26
333	25
334	25
335	26
336	21
337	26
338	22
339	19
340	18
341	22
342	28
343	28
344	25
345	26
346	22
347	23
348	17
349	25
350	16
351	19
352	22
353	17
354	16
355	25
356	22
357	19
358	19
359	23
360	19
361	21
362	31
363	20
364	27
365	29
366	33
367	26
368	30
369	21
370	14
371	14
372	14
373	16
374	18
375	12
376	20
377	15
378	15
379	20
380	17
381	27
382	18
383	28
384	20
385	18
386	23
387	25
388	18
389	14
390	18
391	15
392	19
393	16
394	17
395	15
396	13
397	18
398	16
399	17
400	14
401	18
402	12
403	13
404	10
405	17
406	12
407	14
408	20
409	12
410	19
411	20
412	15
413	17
414	17
415	13
416	15
417	11
418	11
419	11
420	13
421	19
422	16
423	17
424	18
425	17
426	27
427	22
428	24
429	23
430	19
431	15
432	26
433	20
434	19
435	17
436	19
437	13
438	19
439	19
440	22
441	15
442	17
443	16
444	18
445	18
446	23
447	23
448	14
449	16
450	23
451	17
452	25
453	24
454	26
455	28
456	17
457	21
458	24
459	25
460	20
461	23
462	21
463	21
464	24
465	14
466	18
467	20
468	24
469	20
470	20
471	22
472	25
473	20
474	23
475	15
476	22
477	20
478	14
479	25
480	23
481	18
482	19
483	16
484	19
485	24
486	23
487	16
488	15
489	23
490	22
491	27
492	20
493	24
494	25
495	27
496	22
497	20
498	16
499	17
500	17
501	13
502	18
503	16
504	19
505	17
506	20
507	16
508	17
509	13
510	18
511	18
512	17
513	16
514	18
515	21
516	21
517	20
518	13
519	10
520	22
521	16
522	17
523	17
524	11
525	16
526	9
527	11
528	15
529	11
530	16
531	10
532	11
533	13
534	19
535	20
536	31
537	20
538	11
539	22
540	26
541	22
542	15
543	14
544	17
545	18
546	23
547	20
548	16
549	21
550	20
551	13
552	15
553	16
554	15
555	15
556	17
557	16
558	15
559	14
560	25
561	17
562	23
563	24
564	22
565	20
566	18
567	20
568	19
569	18
570	19
571	15
572	15
573	17
574	21
575	20
576	16
577	21
578	19
579	21
580	24
581	20
582	23
583	17
584	19
585	16
586	19
587	21
588	13
589	19
590	19
591	15
592	20
593	14
594	15
595	21
596	14
597	14
598	10
599	9
600	12
601	10
602	11
603	20
604	12
605	16
606	13
607	13
608	14
609	16
610	10
611	16
612	19
613	15
614	10
615	13
616	16
617	13
618	14
619	14
620	11
621	15
622	14
623	14
624	22
625	16
626	22
627	19
628	16
629	20
630	19
631	18
632	25
633	22
634	26
635	25
636	19
637	24
638	25
639	18
640	18
641	23
642	18
643	17
644	16
645	19
646	23
647	24
648	20
649	18
650	20
651	19
652	13
653	17
654	18
655	19
656	18
657	23
658	26
659	25
660	22
661	24
662	18
663	18
664	23
665	19
666	21
667	21
668	17
669	25
670	17
671	21
672	15
673	22
674	20
675	21
676	20
677	19
678	16
679	19
680	14
681	15
682	14
683	19
684	14
685	21
686	18
687	21
688	14
689	19
690	15
691	15
692	18
693	14
694	19
695	14
696	13
697	15
698	14
699	21
700	20
701	22
702	16
703	18
704	23
705	21
706	20
707	18
708	15
709	15
710	17
711	14
712	22
713	16
714	14
715	14
716	17
717	19
718	15
719	15
720	17
721	14
722	23
723	19
724	18
725	19
726	21
727	19
728	24
729	20
730	16
731	19
732	25
733	25
734	28
735	17
736	24
737	23
738	18
739	25
740	13
741	21
742	21
743	22
744	19
745	20
746	19
747	16
748	16
749	17
750	15
751	17
752	17
753	13
754	9
755	14
756	11
757	9
758	11
759	14
760	13
761	17
762	16
763	22
764	21
765	18
766	15
767	20
768	24
769	25
770	31
771	24
772	25
773	23
774	23
775	27
776	22
777	25
778	23
779	27
780	13
781	16
782	17
783	20
784	16
785	17
786	20
787	20
788	22
789	19
790	20
791	33
792	29
793	25
794	23
795	21
796	24
797	19
798	20
799	28
800	31
801	25
802	34
803	30
804	26
805	21
806	25
807	21
808	32
809	24
810	22
811	18
812	23
813	24
814	28
815	22
816	22
817	25
818	25
819	23
820	32
821	31
822	27
823	30
824	29
825	25
826	27
827	27
828	26
829	23
830	17
831	12
832	15
833	12
834	14
835	14
836	19
837	20
838	24
839	21
840	19
841	17
842	20
843	22
844	16
845	17
846	19
847	19
848	16
849	19
850	23
851	19
852	17
853	25
854	13
855	20
856	22
857	13
858	15
859	25
860	25
861	24
862	15
863	14
864	17
865	20
866	18
867	20
868	19
869	24
870	20
871	15
872	24
873	24
874	21
875	19
876	22
877	18
878	21
879	21
880	17
881	22
882	19
883	19
884	20
885	17
886	19
887	17
888	21
889	18
890	19
891	19
892	23
893	12
894	17
895	17
896	14
897	21
898	19
899	18
900	20
901	18
902	16
903	14
904	17
905	11
906	16
907	19
908	13
909	14
910	9
911	14
912	10
913	14
914	17
915	17
916	19
917	19
918	16
919	14
920	18
921	11
922	17
923	16
924	19
925	16
926	15
927	15
928	23
929	18
930	17
931	19
932	16
933	18
934	16
935	20
936	19
937	12
938	23
939	23
940	19
941	18
942	13
943	16
944	9
945	14
946	17
947	20
948	24
949	20
950	19
951	27
952	22
953	17
954	18
955	18
956	15
957	15
958	23
959	18
960	20
961	19
962	19
963	16
964	17
965	15
966	17
967	17
968	17
969	21
970	25
971	15
972	19
973	12
974	18
975	16
976	18
977	13
978	17
979	23
980	17
981	13
982	16
983	21
984	18
985	24
986	18
987	25
988	17
989	20
990	12
991	9
992	21
993	15
994	16
995	14
996	11
997	8
998	12
999	17
1000	22
1001	23
1002	22
1003	19
1004	16
1005	18
1006	19
1007	18
1008	17
1009	23
1010	15
1011	16
1012	21
1013	16
1014	20
1015	19
1016	17
1017	19
1018	20
1019	22
1020	24
1021	16
1022	20
1023	26
1024	25
1025	25
1026	18
1027	19
1028	25
1029	18
1030	19
1031	26
1032	29
1033	24
1034	23
1035	21
1036	23
1037	30
1038	23
1039	19
1040	17
1041	19
1042	19
1043	19
1044	21
1045	12
1046	19
1047	19
1048	21
1049	17
1050	24
1051	24
1052	21
1053	20
1054	18
1055	20
1056	18
1057	18
1058	12
1059	20
1060	19
1061	16
1062	22
1063	22
1064	22
1065	16
1066	17
1067	20
1068	13
1069	15
1070	16
1071	23
1072	19
1073	21
1074	19
1075	19
1076	15
1077	14
1078	12
1079	13
1080	11
1081	10
1082	14
1083	17
1084	21
1085	22
1086	15
1087	11
1088	18
1089	18
1090	19
1091	16
1092	13
1093	19
1094	10
1095	12
1096	21
1097	16
1098	15
1099	18
1100	20
1101	18
1102	18
1103	13
1104	12
1105	18
1106	14
1107	18
1108	19
1109	21
1110	16
1111	27
1112	22
1113	21
1114	14
1115	13
1116	15
1117	25
1118	21
1119	15
1120	15
1121	15
1122	12
1123	14
1124	10
1125	11
1126	16
1127	15
1128	20
1129	17
1130	17
1131	18
1132	17
1133	21
1134	17
1135	20
1136	14
1137	12
1138	15
1139	13
1140	14
1141	16
1142	15
1143	15
1144	19
1145	13
1146	19
1147	14
1148	11
1149	16
1150	12
1151	11
1152	15
1153	16
1154	19
1155	13
1156	17
1157	18
1158	20
1159	26
1160	15
1161	17
1162	18
1163	24
1164	16
1165	16
1166	15
1167	21
1168	17
1169	13
1170	15
1171	18
1172	22
1173	25
1174	14
1175	16
1176	19
1177	16
1178	17
1179	13
1180	14
1181	10
1182	19
1183	15
1184	17
1185	21
1186	21
1187	16
1188	22
1189	19
1190	26
1191	25
1192	22
1193	18
1194	16
1195	24
1196	21
1197	23
1198	27
1199	30
1200	26
1201	24
1202	24
1203	21
1204	28
1205	20
1206	21
1207	26
1208	20
1209	20
1210	23
1211	15
1212	19
1213	15
1214	14
1215	19
1216	11
1217	8
1218	5
1219	13
1220	14
1221	16
1222	17
1223	15
1224	19
1225	19
1226	17
1227	18
1228	15
1229	14
1230	16
1231	12
1232	14
1233	13
1234	19
1235	15
1236	13
1237	10
1238	13
1239	9
1240	11
1241	15
1242	12
1243	12
1244	13
1245	17
1246	18
1247	15
1248	10
1249	11
1250	15
1251	13
1252	8
1253	13
1254	17
1255	16
1256	15
1257	18
1258	12
1259	15
1260	19
1261	21
1262	20
1263	32
1264	35
1265	25
1266	20
1267	17
1268	14
1269	17
1270	14
1271	16
1272	14
1273	24
1274	19
1275	9
1276	14
1277	19
1278	19
1279	18
1280	24
1281	19
1282	19
1283	21
1284	26
1285	26
1286	22
1287	27
1288	29
1289	22
1290	19
1291	23
1292	25
1293	32
1294	28
1295	28
1296	32
1297	30
1298	25
1299	31
1300	28
1301	28
1302	25
1303	20
1304	27
1305	19
1306	18
1307	19
1308	19
1309	23
1310	25
1311	27
1312	19
1313	20
1314	16
1315	17
1316	13
1317	22
1318	26
1319	22
1320	17
1321	14
1322	20
1323	22
1324	16
1325	14
1326	15
1327	19
1328	20
1329	18
1330	20
1331	16
1332	15
1333	22
1334	21
1335	19
1336	17
1337	21
1338	19
1339	18
1340	28
1341	22
1342	19
1343	21
1344	21
1345	25
1346	19
1347	20
1348	21
1349	19
1350	20
1351	17
1352	20
1353	16
1354	18
1355	18
1356	17
1357	24
1358	25
1359	26
1360	25
1361	17
1362	24
1363	22
1364	26
1365	21
1366	20
1367	23
1368	22
1369	26
1370	27
1371	32
1372	22
1373	25
1374	28
1375	30
1376	26
1377	24
1378	21
1379	25
1380	29
1381	27
1382	23
1383	22
1384	20
1385	21
1386	17
1387	21
1388	22
1389	19
1390	15
1391	15
1392	21
1393	14
1394	17
1395	14
1396	17
1397	16
1398	18
1399	18
1400	16
1401	12
1402	16
1403	13
1404	13
1405	14
1406	15
1407	14
1408	18
1409	17
1410	16
1411	17
1412	12
1413	18
1414	15
1415	11
1416	15
1417	12
1418	15
1419	19
1420	22
1421	16
1422	21
1423	17
1424	13
1425	15
1426	16
1427	17
1428	16
1429	13
1430	14
1431	18
1432	18
1433	21
1434	14
1435	21
1436	19
1437	17
1438	16
1439	19
1440	15
1441	15
1442	16
1443	19
1444	22
1445	16
1446	18
1447	20
1448	17
1449	17
1450	11
1451	16
1452	18
1453	15
1454	16
1455	16
1456	23
1457	20
1458	19
1459	19
1460	16
1461	20
1462	18
1463	21
1464	21
1465	21
1466	21
1467	22
1468	27
1469	22
1470	20
1471	21
1472	16
1473	23
1474	19
1475	15
1476	16
1477	11
1478	15
1479	16
1480	15
1481	18
1482	17
1483	20
1484	15
1485	15
1486	16
1487	14
1488	15
1489	17
1490	16
1491	17
1492	12
1493	17
1494	16
1495	16
1496	21
1497	19
1498	20
1499	24
1500	25
1501	18
1502	21
1503	20
1504	17
1505	12
1506	17
1507	17
1508	17
1509	16
1510	22
1511	20
1512	18
1513	19
1514	17
1515	20
1516	16
1517	16
1518	18
1519	22
1520	17
1521	18
1522	19
1523	20
1524	14
1525	19
1526	21
1527	18
1528	17
1529	19
1530	16
1531	21
1532	20
1533	19
1534	15
1535	16
1536	20
1537	19
1538	14
1539	16
1540	16
1541	15
1542	19
1543	17
1544	20
1545	20
1546	18
1547	26
1548	16
1549	20
1550	22
1551	20
1552	20
1553	21
1554	19
1555	14
1556	18
1557	19
1558	18
1559	22
1560	19
1561	20
1562	22
1563	19
1564	21
1565	20
1566	17
1567	22
1568	32
1569	19
1570	21
1571	30
1572	22
1573	26
1574	26
1575	30
1576	25
1577	25
1578	19
1579	21
1580	24
1581	25
1582	23
1583	19
1584	17
1585	21
1586	23
1587	17
1588	12
1589	18
1590	13
1591	18
1592	13
1593	17
1594	22
1595	16
1596	12
1597	15
1598	11
1599	13
1600	20
1601	13
1602	17
1603	14
1604	13
1605	13
1606	14
1607	15
1608	13
1609	13
1610	11
1611	17
1612	19
1613	17
1614	18
1615	21
1616	15
1617	12
1618	15
1619	16
1620	10
1621	17
1622	18
1623	20
1624	23
1625	23
1626	18
1627	20
1628	19
1629	17
1630	11
1631	14
1632	16
1633	17
1634	21
1635	27
1636	20
1637	25
1638	23
1639	25
1640	26
1641	18
1642	21
1643	24
1644	26
1645	17
1646	18
1647	19
1648	21
1649	22
1650	19
1651	20
1652	20
1653	26
1654	20
1655	18
1656	23
1657	22
1658	27
1659	30
1660	24
1661	28
1662	28
1663	19
1664	19
1665	17
1666	20
1667	22
1668	19
1669	17
1670	13
1671	18
1672	19
1673	19
1674	24
1675	16
1676	15
1677	14
1678	24
1679	14
1680	12
1681	12
1682	11
1683	14
1684	10
1685	21
1686	15
1687	17
1688	17
1689	16
1690	14
1691	19
1692	25
1693	20
1694	19
1695	19
1696	23
1697	15
1698	18
1699	17
1700	16
1701	20
1702	18
1703	20
1704	18
1705	16
1706	16
1707	16
1708	12
1709	14
1710	10
1711	17
1712	14
1713	13
1714	18
1715	19
1716	17
1717	15
1718	18
1719	19
1720	18
1721	21
1722	15
1723	14
1724	14
1725	16
1726	12
1727	15
1728	15
1729	12
1730	11
1731	12
1732	13
1733	12
1734	16
1735	11
1736	15
1737	16
1738	17
1739	15
1740	15
1741	18
1742	20
1743	18
1744	19
1745	19
1746	21
1747	21
1748	19
1749	22
1750	24
1751	27
1752	24
1753	28
1754	27
1755	24
1756	24
1757	25
1758	23
1759	25
1760	17
1761	22
1762	24
1763	27
1764	22
1765	22
1766	17
1767	25
1768	15
1769	21
1770	22
1771	22
1772	20
1773	16
1774	18
1775	27
1776	17
1777	21
1778	24
1779	30
1780	22
1781	28
1782	22
1783	20
1784	29
1785	27
1786	33
1787	34
1788	25
1789	23
1790	23
1791	22
1792	20
1793	20
1794	20
1795	26
1796	19
1797	20
1798	26
1799	19
1800	26
1801	26
1802	20
1803	21
1804	25
1805	21
1806	21
1807	17
1808	23
1809	26
1810	18
1811	18
1812	21
1813	23
1814	22
1815	18
1816	19
1817	16
1818	16
1819	13
1820	15
1821	24
1822	21
1823	20
1824	22
1825	24
1826	15
1827	17
1828	18
1829	16
1830	17
1831	21
1832	15
1833	19
1834	22
1835	21
1836	22
1837	24
1838	27
1839	23
1840	18
1841	21
1842	27
1843	22
1844	21
1845	24
1846	22
1847	19
1848	16
1849	17
1850	20
1851	19
1852	25
1853	30
1854	24
1855	26
1856	16
1857	24
1858	24
1859	23
1860	18
1861	21
1862	16
1863	17
1864	19
1865	17
1866	20
1867	23
1868	14
1869	24
1870	27
1871	25
1872	14
1873	22
1874	15
1875	15
1876	16
1877	18
1878	21
1879	18
1880	23
1881	25
1882	22
1883	21
1884	21
1885	21
1886	23
1887	28
1888	33
1889	25
1890	25
1891	21
1892	24
1893	29
1894	28
1895	17
1896	19
1897	16
1898	15
1899	20
1900	19
1901	24
1902	17
1903	31
1904	28
1905	28
1906	26
1907	22
1908	20
1909	29
1910	27
1911	22
1912	21
1913	22
1914	26
1915	20
1916	23
1917	24
1918	14
1919	15
1920	13
1921	11
1922	15
1923	17
1924	21
1925	22
1926	20
1927	29
1928	22
1929	21
1930	19
1931	19
1932	22
1933	24
1934	20
1935	22
1936	18
1937	16
1938	26
1939	25
1940	23
1941	26
1942	23
1943	16
1944	23
1945	20
1946	18
1947	15
1948	17
1949	16
1950	21
1951	17
1952	16
1953	19
1954	23
1955	30
1956	29
1957	25
1958	28
1959	30
1960	22
1961	18
1962	21
1963	13
1964	28
1965	29
1966	32
1967	30
1968	27
1969	32
1970	32
1971	33
1972	25
1973	29
1974	25
1975	22
1976	17
1977	14
1978	11
1979	13
1980	15
1981	15
1982	14
1983	21
1984	15
1985	16
1986	16
1987	19
1988	19
1989	17
1990	14
1991	15
1992	15
1993	17
1994	26
1995	20
1996	15
1997	12
[truncated: 3,003 more rows]

## Sheet: EQ_sims_PO4_GSDMD
Column1.1	Column1.2
t / ns	no. of PO4 in defect			for GSDMA3 data see sheet EQ_sims_PO4_GSDMA3
0	0
1	0
2	0
3	0
4	0
5	0
6	0
7	0
8	0
9	0
10	0
11	0
12	0
13	0
14	0
15	0
16	0
17	0
18	0
19	0
20	0
21	0
22	1
23	0
24	0
25	0
26	0
27	0
28	0
29	0
30	0
31	0
32	0
33	2
34	0
35	0
36	0
37	0
38	0
39	0
40	0
41	1
42	0
43	0
44	0
45	0
46	0
47	0
48	0
49	1
50	0
51	0
52	0
53	0
54	0
55	0
56	1
57	1
58	1
59	1
60	1
61	0
62	1
63	1
64	2
65	1
66	1
67	0
68	0
69	0
70	0
71	0
72	0
73	0
74	1
75	1
76	3
77	0
78	0
79	0
80	1
81	1
82	0
83	0
84	0
85	0
86	1
87	1
88	1
89	2
90	1
91	0
92	0
93	0
94	1
95	1
96	0
97	0
98	0
99	1
100	1
101	2
102	1
103	1
104	1
105	0
106	0
107	0
108	0
109	1
110	1
111	0
112	0
113	1
114	1
115	1
116	0
117	1
118	0
119	0
120	0
121	1
122	0
123	0
124	0
125	0
126	0
127	0
128	0
129	1
130	0
131	1
132	3
133	2
134	0
135	0
136	1
137	1
138	0
139	1
140	1
141	0
142	0
143	0
144	2
145	2
146	0
147	0
148	0
149	0
150	0
151	0
152	0
153	1
154	2
155	3
156	3
157	2
158	4
159	4
160	4
161	3
162	0
163	0
164	0
165	0
166	0
167	0
168	0
169	0
170	0
171	0
172	0
173	0
174	0
175	0
176	0
177	0
178	0
179	0
180	0
181	0
182	0
183	0
184	0
185	0
186	0
187	0
188	0
189	0
190	0
191	0
192	0
193	0
194	0
195	0
196	0
197	0
198	0
199	0
200	0
201	0
202	0
203	0
204	0
205	0
206	0
207	0
208	0
209	0
210	0
211	0
212	0
213	0
214	0
215	0
216	0
217	0
218	0
219	0
220	0
221	0
222	0
223	0
224	0
225	0
226	0
227	0
228	0
229	0
230	0
231	0
232	0
233	0
234	0
235	0
236	0
237	0
238	0
239	0
240	0
241	0
242	0
243	0
244	0
245	0
246	0
247	0
248	0
249	0
250	0
251	0
252	0
253	0
254	0
255	0
256	0
257	0
258	0
259	0
260	0
261	0
262	0
263	0
264	0
265	0
266	0
267	0
268	0
269	0
270	0
271	0
272	0
273	0
274	0
275	0
276	0
277	0
278	0
279	0
280	0
281	0
282	0
283	0
284	0
285	0
286	0
287	0
288	0
289	0
290	0
291	0
292	0
293	0
294	0
295	0
296	0
297	0
298	0
299	0
300	0
301	0
302	0
303	0
304	0
305	0
306	0
307	0
308	0
309	0
310	0
311	0
312	0
313	0
314	0
315	0
316	0
317	0
318	0
319	0
320	0
321	0
322	0
323	0
324	0
325	0
326	0
327	0
328	0
329	0
330	0
331	0
332	0
333	0
334	0
335	0
336	0
337	0
338	0
339	0
340	0
341	0
342	0
343	0
344	0
345	0
346	0
347	0
348	0
349	0
350	0
351	0
352	0
353	0
354	0
355	0
356	0
357	0
358	0
359	0
360	0
361	0
362	0
363	0
364	0
365	0
366	0
367	0
368	0
369	0
370	0
371	0
372	0
373	0
374	0
375	0
376	0
377	0
378	0
379	0
380	0
381	0
382	0
383	0
384	0
385	0
386	0
387	0
388	0
389	0
390	0
391	0
392	0
393	0
394	0
395	0
396	0
397	0
398	0
399	0
400	0
401	0
402	0
403	0
404	0
405	0
406	0
407	0
408	0
409	0
410	0
411	0
412	0
413	0
414	0
415	0
416	0
417	0
418	0
419	0
420	0
421	0
422	0
423	0
424	0
425	0
426	0
427	0
428	0
429	0
430	0
431	0
432	0
433	0
434	0
435	0
436	0
437	0
438	0
439	0
440	0
441	0
442	0
443	0
444	0
445	0
446	0
447	0
448	0
449	0
450	0
451	0
452	0
453	0
454	0
455	0
456	0
457	0
458	0
459	0
460	0
461	0
462	0
463	0
464	0
465	0
466	0
467	0
468	0
469	0
470	0
471	0
472	0
473	0
474	0
475	0
476	0
477	0
478	0
479	0
480	0
481	0
482	0
483	0
484	0
485	0
486	0
487	0
488	0
489	0
490	0
491	0
492	0
493	0
494	0
495	0
496	0
497	0
498	0
499	0
500	0
501	0
502	0
503	0
504	0
505	0
506	0
507	0
508	0
509	0
510	0
511	0
512	0
513	0
514	0
515	0
516	0
517	0
518	0
519	0
520	0
521	0
522	0
523	0
524	0
525	0
526	0
527	0
528	0
529	0
530	0
531	0
532	0
533	0
534	0
535	0
536	0
537	0
538	0
539	0
540	0
541	0
542	0
543	0
544	0
545	0
546	0
547	0
548	0
549	0
550	0
551	0
552	0
553	0
554	0
555	0
556	0
557	0
558	0
559	0
560	0
561	0
562	0
563	0
564	0
565	0
566	0
567	0
568	0
569	0
570	0
571	0
572	0
573	0
574	0
575	0
576	0
577	0
578	0
579	0
580	0
581	0
582	0
583	0
584	0
585	0
586	0
587	0
588	0
589	0
590	0
591	0
592	0
593	0
594	0
595	0
596	0
597	0
598	0
599	0
600	0
601	0
602	0
603	0
604	0
605	0
606	0
607	0
608	0
609	0
610	0
611	0
612	0
613	0
614	0
615	0
616	0
617	0
618	0
619	0
620	0
621	0
622	0
623	0
624	0
625	0
626	0
627	0
628	0
629	0
630	0
631	0
632	0
633	0
634	0
635	0
636	0
637	0
638	0
639	0
640	0
641	0
642	0
643	0
644	0
645	0
646	0
647	0
648	0
649	0
650	0
651	0
652	0
653	0
654	0
655	0
656	0
657	0
658	0
659	0
660	0
661	0
662	0
663	0
664	0
665	0
666	0
667	0
668	0
669	0
670	0
671	0
672	0
673	0
674	0
675	0
676	0
677	0
678	0
679	0
680	0
681	0
682	3
683	1
684	2
685	0
686	0
687	0
688	0
689	3
690	1
691	1
692	1
693	1
694	4
695	4
696	3
697	3
698	1
699	1
700	4
701	4
702	2
703	3
704	3
705	1
706	2
707	0
708	3
709	4
710	5
711	6
712	7
713	6
714	7
715	7
716	5
717	6
718	8
719	8
720	7
721	7
722	7
723	7
724	7
725	7
726	7
727	7
728	8
729	8
730	7
731	6
732	6
733	5
734	5
735	4
736	4
737	4
738	4
739	4
740	8
741	8
742	7
743	7
744	8
745	8
746	8
747	8
748	6
749	8
750	5
751	4
752	4
753	4
754	4
755	4
756	4
757	4
758	4
759	4
760	4
761	4
762	4
763	4
764	4
765	4
766	6
767	5
768	5
769	4
770	4
771	4
772	7
773	4
774	5
775	7
776	6
777	4
778	4
779	4
780	5
781	4
782	5
783	4
784	4
785	5
786	7
787	7
788	7
789	8
790	8
791	8
792	8
793	8
794	8
795	8
796	8
797	8
798	8
799	8
800	8
801	8
802	8
803	8
804	8
805	8
806	8
807	8
808	8
809	8
810	8
811	8
812	8
813	8
814	8
815	8
816	8
817	8
818	8
819	8
820	8
821	8
822	8
823	8
824	8
825	8
826	8
827	8
828	8
829	7
830	7
831	8
832	6
833	7
834	8
835	8
836	8
837	8
838	8
839	8
840	8
841	8
842	8
843	7
844	8
845	6
846	8
847	8
848	7
849	6
850	8
851	8
852	8
853	8
854	8
855	8
856	8
857	8
858	8
859	8
860	8
861	8
862	8
863	8
864	8
865	8
866	8
867	8
868	8
869	8
870	8
871	8
872	8
873	8
874	8
875	8
876	8
877	8
878	8
879	8
880	8
881	8
882	8
883	8
884	8
885	8
886	8
887	8
888	8
889	8
890	8
891	8
892	8
893	8
894	8
895	8
896	8
897	8
898	8
899	8
900	8
901	8
902	8
903	8
904	8
905	8
906	8
907	8
908	8
909	8
910	8
911	8
912	8
913	8
914	8
915	8
916	8
917	8
918	8
919	8
920	8
921	8
922	8
923	8
924	8
925	8
926	8
927	8
928	8
929	8
930	8
931	8
932	8
933	8
934	8
935	8
936	8
937	8
938	8
939	8
940	8
941	8
942	8
943	8
944	8
945	8
946	8
947	8
948	8
949	8
950	8
951	8
952	8
953	8
954	8
955	8
956	8
957	8
958	8
959	8
960	8
961	8
962	8
963	8
964	8
965	8
966	8
967	8
968	8
969	8
970	8
971	8
972	8
973	8
974	8
975	8
976	8
977	8
978	8
979	8
980	8
981	8
982	8
983	8
984	8
985	7
986	8
987	8
988	8
989	8
990	7
991	8
992	7
993	8
994	7
995	8
996	8
997	6
998	6
999	7
1000	5
1001	8
1002	6
1003	7
1004	6
1005	8
1006	7
1007	8
1008	7
1009	8
1010	7
1011	8
1012	8
1013	7
1014	8
1015	8
1016	7
1017	8
1018	8
1019	8
1020	8
1021	8
1022	8
1023	8
1024	7
1025	8
1026	8
1027	8
1028	8
1029	8
1030	8
1031	8
1032	8
1033	8
1034	8
1035	8
1036	8
1037	8
1038	8
1039	8
1040	8
1041	8
1042	8
1043	8
1044	8
1045	8
1046	8
1047	8
1048	8
1049	8
1050	8
1051	8
1052	8
1053	8
1054	8
1055	8
1056	8
1057	8
1058	8
1059	8
1060	8
1061	8
1062	8
1063	8
1064	8
1065	8
1066	8
1067	8
1068	8
1069	8
1070	8
1071	8
1072	8
1073	8
1074	6
1075	8
1076	8
1077	8
1078	6
1079	8
1080	8
1081	8
1082	8
1083	8
1084	8
1085	8
1086	8
1087	8
1088	8
1089	8
1090	8
1091	8
1092	8
1093	8
1094	8
1095	8
1096	8
1097	8
1098	8
1099	8
1100	8
1101	8
1102	8
1103	8
1104	8
1105	8
1106	8
1107	8
1108	8
1109	8
1110	7
1111	8
1112	8
1113	8
1114	8
1115	8
1116	8
1117	8
1118	8
1119	8
1120	8
1121	8
1122	8
1123	8
1124	8
1125	8
1126	8
1127	8
1128	8
1129	8
1130	8
1131	8
1132	8
1133	8
1134	8
1135	8
1136	8
1137	8
1138	8
1139	8
1140	8
1141	8
1142	8
1143	8
1144	8
1145	8
1146	8
1147	8
1148	8
1149	8
1150	8
1151	8
1152	8
1153	8
1154	8
1155	8
1156	8
1157	8
1158	8
1159	8
1160	8
1161	8
1162	8
1163	8
1164	8
1165	8
1166	8
1167	8
1168	8
1169	8
1170	8
1171	8
1172	8
1173	8
1174	8
1175	8
1176	8
1177	8
1178	8
1179	8
1180	8
1181	8
1182	8
1183	8
1184	8
1185	8
1186	8
1187	8
1188	8
1189	8
1190	8
1191	8
1192	8
1193	8
1194	8
1195	8
1196	8
1197	8
1198	8
1199	8
1200	8
1201	8
1202	8
1203	8
1204	8
1205	8
1206	8
1207	8
1208	8
1209	8
1210	8
1211	8
1212	8
1213	8
1214	8
1215	8
1216	8
1217	8
1218	8
1219	8
1220	8
1221	8
1222	8
1223	8
1224	8
1225	8
1226	8
1227	8
1228	8
1229	8
1230	8
1231	8
1232	7
1233	7
1234	7
1235	7
1236	7
1237	8
1238	8
1239	8
1240	8
1241	8
1242	8
1243	8
1244	8
1245	8
1246	8
1247	8
1248	8
1249	8
1250	8
1251	8
1252	7
1253	8
1254	8
1255	8
1256	8
1257	8
1258	8
1259	8
1260	8
1261	8
1262	7
1263	8
1264	7
1265	7
1266	8
1267	7
1268	7
1269	7
1270	8
1271	7
1272	7
1273	8
1274	8
1275	8
1276	7
1277	7
1278	8
1279	8
1280	8
1281	8
1282	8
1283	8
1284	8
1285	7
1286	8
1287	6
1288	6
1289	7
1290	7
1291	8
1292	7
1293	7
1294	7
1295	7
1296	7
1297	6
1298	6
1299	6
1300	6
1301	6
1302	6
1303	6
1304	7
1305	6
1306	6
1307	6
1308	6
1309	6
1310	6
1311	6
1312	7
1313	6
1314	5
1315	7
1316	7
1317	7
1318	7
1319	5
1320	6
1321	7
1322	5
1323	7
1324	6
1325	7
1326	7
1327	7
1328	7
1329	6
1330	7
1331	6
1332	6
1333	7
1334	6
1335	7
1336	7
1337	7
1338	7
1339	7
1340	8
1341	7
1342	7
1343	7
1344	6
1345	6
1346	7
1347	6
1348	7
1349	7
1350	7
1351	7
1352	6
1353	7
1354	8
1355	8
1356	7
1357	8
1358	7
1359	7
1360	8
1361	8
1362	7
1363	8
1364	8
1365	8
1366	8
1367	8
1368	8
1369	8
1370	8
1371	8
1372	8
1373	8
1374	8
1375	8
1376	8
1377	8
1378	8
1379	8
1380	8
1381	8
1382	8
1383	8
1384	8
1385	8
1386	8
1387	8
1388	8
1389	8
1390	8
1391	8
1392	8
1393	8
1394	8
1395	8
1396	8
1397	8
1398	8
1399	8
1400	8
1401	8
1402	8
1403	8
1404	8
1405	8
1406	8
1407	8
1408	8
1409	8
1410	8
1411	8
1412	8
1413	8
1414	8
1415	8
1416	8
1417	8
1418	8
1419	8
1420	8
1421	8
1422	8
1423	8
1424	8
1425	8
1426	8
1427	8
1428	8
1429	8
1430	8
1431	8
1432	8
1433	8
1434	8
1435	8
1436	8
1437	8
1438	8
1439	8
1440	8
1441	8
1442	8
1443	8
1444	8
1445	8
1446	8
1447	8
1448	8
1449	8
1450	8
1451	8
1452	8
1453	8
1454	8
1455	8
1456	8
1457	8
1458	8
1459	8
1460	8
1461	8
1462	8
1463	8
1464	8
1465	8
1466	8
1467	8
1468	8
1469	8
1470	8
1471	8
1472	8
1473	8
1474	8
1475	8
1476	8
1477	8
1478	8
1479	8
1480	8
1481	8
1482	8
1483	8
1484	8
1485	8
1486	8
1487	8
1488	8
1489	8
1490	8
1491	8
1492	8
1493	8
1494	8
1495	8
1496	8
1497	8
1498	8
1499	8
1500	8
1501	8
1502	8
1503	8
1504	8
1505	8
1506	8
1507	8
1508	8
1509	8
1510	8
1511	8
1512	8
1513	8
1514	8
1515	8
1516	8
1517	8
1518	8
1519	8
1520	8
1521	8
1522	7
1523	8
1524	8
1525	8
1526	8
1527	7
1528	8
1529	8
1530	8
1531	8
1532	8
1533	8
1534	8
1535	8
1536	8
1537	8
1538	8
1539	8
1540	8
1541	8
1542	8
1543	8
1544	8
1545	8
1546	8
1547	8
1548	8
1549	8
1550	8
1551	8
1552	8
1553	8
1554	8
1555	8
1556	8
1557	8
1558	8
1559	8
1560	8
1561	8
1562	8
1563	8
1564	8
1565	8
1566	8
1567	8
1568	8
1569	8
1570	8
1571	8
1572	8
1573	8
1574	8
1575	8
1576	8
1577	8
1578	8
1579	8
1580	8
1581	8
1582	8
1583	8
1584	8
1585	8
1586	8
1587	8
1588	8
1589	8
1590	8
1591	8
1592	8
1593	8
1594	8
1595	8
1596	8
1597	8
1598	8
1599	8
1600	8
1601	8
1602	8
1603	8
1604	8
1605	8
1606	8
1607	8
1608	8
1609	8
1610	8
1611	8
1612	8
1613	8
1614	8
1615	8
1616	8
1617	8
1618	8
1619	8
1620	8
1621	8
1622	8
1623	8
1624	8
1625	8
1626	8
1627	8
1628	8
1629	8
1630	8
1631	8
1632	8
1633	8
1634	8
1635	8
1636	8
1637	8
1638	8
1639	8
1640	8
1641	8
1642	8
1643	8
1644	8
1645	8
1646	8
1647	8
1648	8
1649	8
1650	8
1651	8
1652	8
1653	8
1654	8
1655	8
1656	8
1657	8
1658	8
1659	8
1660	8
1661	8
1662	8
1663	8
1664	8
1665	8
1666	8
1667	8
1668	8
1669	7
1670	8
1671	7
1672	7
1673	8
1674	8
1675	8
1676	8
1677	8
1678	8
1679	8
1680	8
1681	8
1682	7
1683	7
1684	7
1685	6
1686	7
1687	7
1688	5
1689	7
1690	7
1691	7
1692	7
1693	7
1694	7
1695	7
1696	7
1697	7
1698	7
1699	7
1700	7
1701	6
1702	7
1703	5
1704	7
1705	5
1706	6
1707	6
1708	5
1709	5
1710	7
1711	7
1712	7
1713	7
1714	7
1715	6
1716	5
1717	7
1718	7
1719	7
1720	7
1721	7
1722	8
1723	7
1724	8
1725	7
1726	6
1727	6
1728	5
1729	5
1730	5
1731	3
1732	0
1733	0
1734	0
1735	2
1736	3
1737	2
1738	5
1739	3
1740	3
1741	2
1742	2
1743	0
1744	4
1745	4
1746	3
1747	5
1748	3
1749	2
1750	4
1751	3
1752	3
1753	4
1754	4
1755	3
1756	4
1757	3
1758	1
1759	4
1760	4
1761	6
1762	5
1763	6
1764	5
1765	5
1766	4
1767	4
1768	3
1769	5
1770	4
1771	4
1772	6
1773	5
1774	6
1775	6
1776	6
1777	7
1778	7
1779	6
1780	6
1781	6
1782	5
1783	5
1784	5
1785	6
1786	6
1787	4
1788	6
1789	6
1790	4
1791	5
1792	6
1793	7
1794	7
1795	7
1796	6
1797	6
1798	5
1799	6
1800	5
1801	4
1802	7
1803	6
1804	7
1805	6
1806	6
1807	7
1808	7
1809	7
1810	7
1811	8
1812	8
1813	6
1814	7
1815	7
1816	6
1817	8
1818	5
1819	6
1820	6
1821	5
1822	4
1823	6
1824	5
1825	3
1826	3
1827	3
1828	3
1829	3
1830	3
1831	3
1832	1
1833	3
1834	3
1835	5
1836	2
1837	2
1838	2
1839	2
1840	2
1841	1
1842	2
1843	5
1844	2
1845	5
1846	6
1847	5
1848	5
1849	8
1850	8
1851	8
1852	8
1853	8
1854	7
1855	7
1856	8
1857	7
1858	8
1859	8
1860	8
1861	5
1862	8
1863	6
1864	7
1865	6
1866	8
1867	8
1868	7
1869	8
1870	7
1871	6
1872	7
1873	8
1874	5
1875	5
1876	6
1877	6
1878	6
1879	6
1880	6
1881	7
1882	6
1883	5
1884	6
1885	6
1886	5
1887	6
1888	7
1889	7
1890	4
1891	4
1892	5
1893	4
1894	5
1895	5
1896	4
1897	6
1898	4
1899	7
1900	4
1901	4
1902	2
1903	5
1904	2
1905	3
1906	4
1907	4
1908	3
1909	3
1910	3
1911	3
1912	2
1913	1
1914	1
1915	1
1916	2
1917	3
1918	3
1919	3
1920	5
1921	8
1922	4
1923	4
1924	4
1925	4
1926	4
1927	1
1928	3
1929	2
1930	4
1931	1
1932	1
1933	0
1934	1
1935	3
1936	3
1937	5
1938	2
1939	5
1940	8
1941	5
1942	6
1943	5
1944	4
1945	6
1946	8
1947	6
1948	6
1949	6
1950	7
1951	8
1952	8
1953	7
1954	5
1955	6
1956	8
1957	7
1958	5
1959	7
1960	8
1961	8
1962	5
1963	8
1964	8
1965	8
1966	8
1967	7
1968	8
1969	8
1970	8
1971	8
1972	8
1973	8
1974	8
1975	7
1976	7
1977	8
1978	7
1979	6
1980	5
1981	6
1982	8
1983	7
1984	7
1985	6
1986	7
1987	7
1988	8
1989	8
1990	8
1991	8
1992	8
1993	7
1994	8
1995	8
1996	7
1997	8
[truncated: 3,003 more rows]

## Sheet: EQ_sims_PO4_GSDMA3
Column1.1	Column1.2
t / ns	no. of PO4 in defect
0	2
1	2
2	2
3	2
4	0
5	2
6	2
7	4
8	2
9	4
10	4
11	3
12	3
13	4
14	5
15	4
16	4
17	2
18	0
19	4
20	5
21	4
22	4
23	4
24	5
25	5
26	4
27	3
28	4
29	3
30	3
31	1
32	3
33	2
34	2
35	1
36	1
37	2
38	2
39	2
40	2
41	2
42	2
43	2
44	0
45	0
46	0
47	1
48	0
49	2
50	1
51	0
52	0
53	0
54	0
55	0
56	0
57	0
58	2
59	0
60	3
61	1
62	1
63	0
64	1
65	0
66	0
67	1
68	0
69	0
70	0
71	0
72	0
73	0
74	0
75	0
76	1
77	1
78	1
79	0
80	0
81	1
82	0
83	0
84	0
85	0
86	0
87	0
88	1
89	0
90	0
91	0
92	0
93	0
94	0
95	0
96	0
97	0
98	0
99	0
100	0
101	0
102	0
103	0
104	0
105	0
106	0
107	0
108	0
109	0
110	0
111	0
112	0
113	0
114	0
115	0
116	0
117	0
118	0
119	0
120	0
121	0
122	0
123	0
124	0
125	0
126	0
127	0
128	0
129	0
130	0
131	0
132	0
133	0
134	0
135	0
136	0
137	0
138	0
139	0
140	0
141	0
142	0
143	0
144	0
145	0
146	0
147	0
148	0
149	0
150	0
151	0
152	0
153	0
154	0
155	0
156	0
157	0
158	0
159	0
160	0
161	0
162	0
163	0
164	0
165	0
166	0
167	0
168	0
169	0
170	0
171	0
172	0
173	0
174	0
175	0
176	0
177	0
178	0
179	0
180	0
181	0
182	0
183	0
184	0
185	0
186	0
187	0
188	0
189	0
190	0
191	0
192	0
193	0
194	0
195	0
196	0
197	0
198	0
199	0
200	0
201	0
202	0
203	0
204	0
205	0
206	0
207	0
208	0
209	0
210	0
211	0
212	0
213	0
214	0
215	0
216	0
217	0
218	0
219	0
220	0
221	0
222	0
223	0
224	0
225	0
226	0
227	0
228	0
229	0
230	0
231	0
232	0
233	0
234	0
235	0
236	0
237	0
238	0
239	0
240	0
241	0
242	0
243	0
244	0
245	0
246	0
247	0
248	0
249	0
250	0
251	0
252	0
253	0
254	0
255	0
256	0
257	0
258	0
259	0
260	0
261	0
262	0
263	0
264	0
265	0
266	0
267	0
268	0
269	0
270	0
271	0
272	0
273	0
274	0
275	0
276	0
277	0
278	0
279	0
280	0
281	0
282	0
283	0
284	0
285	0
286	0
287	0
288	0
289	0
290	0
291	0
292	0
293	0
294	0
295	0
296	0
297	0
298	0
299	0
300	0
301	0
302	0
303	0
304	0
305	0
306	0
307	0
308	0
309	0
310	0
311	0
312	0
313	0
314	0
315	0
316	0
317	0
318	0
319	0
320	0
321	0
322	0
323	0
324	0
325	0
326	0
327	0
328	0
329	0
330	0
331	0
332	0
333	0
334	0
335	0
336	0
337	0
338	0
339	0
340	0
341	0
342	0
343	0
344	0
345	0
346	0
347	0
348	0
349	0
350	0
351	0
352	0
353	0
354	0
355	0
356	0
357	0
358	0
359	0
360	0
361	0
362	0
363	0
364	0
365	0
366	0
367	0
368	0
369	0
370	0
371	0
372	0
373	0
374	0
375	0
376	0
377	0
378	0
379	0
380	0
381	0
382	0
383	0
384	0
385	0
386	0
387	0
388	0
389	0
390	0
391	0
392	0
393	0
394	0
395	0
396	0
397	0
398	0
399	0
400	0
401	0
402	0
403	0
404	0
405	0
406	0
407	0
408	0
409	0
410	0
411	0
412	0
413	0
414	0
415	0
416	0
417	0
418	0
419	0
420	0
421	0
422	0
423	0
424	0
425	0
426	0
427	0
428	0
429	0
430	0
431	0
432	0
433	0
434	0
435	0
436	0
437	0
438	0
439	0
440	0
441	0
442	0
443	0
444	0
445	0
446	0
447	0
448	0
449	0
450	0
451	0
452	0
453	0
454	0
455	0
456	0
457	0
458	0
459	0
460	0
461	0
462	0
463	0
464	0
465	0
466	0
467	0
468	0
469	0
470	0
471	0
472	0
473	0
474	0
475	0
476	0
477	0
478	0
479	0
480	0
481	0
482	0
483	0
484	0
485	0
486	0
487	0
488	0
489	0
490	0
491	0
492	0
493	0
494	0
495	0
496	0
497	0
498	0
499	0
500	0
501	0
502	0
503	0
504	0
505	0
506	0
507	0
508	0
509	0
510	0
511	0
512	0
513	0
514	0
515	0
516	0
517	0
518	0
519	0
520	0
521	0
522	0
523	0
524	0
525	0
526	0
527	0
528	0
529	0
530	0
531	0
532	0
533	0
534	0
535	0
536	0
537	0
538	0
539	0
540	0
541	0
542	0
543	0
544	0
545	0
546	0
547	0
548	0
549	0
550	0
551	0
552	0
553	0
554	0
555	0
556	0
557	1
558	0
559	0
560	0
561	0
562	0
563	0
564	0
565	0
566	0
567	0
568	0
569	0
570	0
571	0
572	0
573	0
574	0
575	0
576	0
577	0
578	0
579	0
580	0
581	0
582	0
583	0
584	0
585	0
586	0
587	0
588	0
589	0
590	0
591	0
592	0
593	0
594	0
595	0
596	0
597	0
598	0
599	0
600	0
601	0
602	0
603	0
604	0
605	0
606	0
607	0
608	0
609	0
610	0
611	0
612	0
613	0
614	0
615	0
616	0
617	0
618	0
619	0
620	0
621	0
622	0
623	0
624	0
625	0
626	0
627	0
628	0
629	0
630	0
631	0
632	0
633	0
634	0
635	0
636	0
637	0
638	0
639	0
640	0
641	0
642	0
643	0
644	0
645	0
646	0
647	1
648	0
649	0
650	0
651	0
652	0
653	0
654	0
655	0
656	0
657	0
658	0
659	0
660	0
661	0
662	0
663	0
664	0
665	0
666	0
667	0
668	0
669	0
670	0
671	0
672	0
673	0
674	0
675	0
676	0
677	0
678	0
679	0
680	0
681	0
682	0
683	0
684	0
685	0
686	0
687	0
688	0
689	0
690	0
691	0
692	0
693	0
694	0
695	0
696	0
697	0
698	0
699	0
700	0
701	0
702	0
703	0
704	0
705	0
706	0
707	0
708	0
709	0
710	0
711	0
712	0
713	0
714	0
715	0
716	0
717	0
718	0
719	0
720	0
721	0
722	0
723	0
724	0
725	0
726	0
727	0
728	0
729	0
730	0
731	0
732	0
733	0
734	0
735	0
736	0
737	0
738	0
739	0
740	0
741	0
742	0
743	0
744	0
745	0
746	0
747	0
748	0
749	0
750	0
751	0
752	0
753	0
754	0
755	0
756	0
757	0
758	0
759	0
760	0
761	0
762	0
763	0
764	0
765	0
766	0
767	0
768	0
769	0
770	0
771	0
772	0
773	0
774	0
775	0
776	0
777	0
778	0
779	0
780	0
781	0
782	0
783	0
784	0
785	0
786	0
787	0
788	0
789	0
790	0
791	0
792	0
793	0
794	0
795	0
796	0
797	0
798	0
799	0
800	0
801	0
802	0
803	0
804	0
805	0
806	0
807	0
808	0
809	0
810	0
811	0
812	0
813	0
814	0
815	0
816	0
817	0
818	0
819	0
820	0
821	1
822	0
823	0
824	0
825	0
826	0
827	0
828	0
829	0
830	0
831	0
832	0
833	0
834	0
835	0
836	0
837	0
838	0
839	0
840	0
841	0
842	0
843	0
844	0
845	0
846	0
847	0
848	0
849	0
850	0
851	0
852	0
853	0
854	0
855	0
856	0
857	0
858	0
859	0
860	0
861	0
862	0
863	0
864	0
865	0
866	0
867	0
868	0
869	0
870	0
871	0
872	0
873	0
874	0
875	0
876	0
877	0
878	0
879	0
880	0
881	0
882	0
883	0
884	0
885	0
886	0
887	0
888	0
889	0
890	0
891	0
892	0
893	0
894	0
895	0
896	0
897	0
898	0
899	0
900	0
901	0
902	0
903	0
904	0
905	0
906	0
907	0
908	0
909	0
910	0
911	0
912	0
913	0
914	0
915	0
916	0
917	0
918	0
919	0
920	0
921	0
922	0
923	0
924	0
925	0
926	0
927	0
928	0
929	0
930	0
931	0
932	0
933	0
934	0
935	0
936	0
937	0
938	0
939	0
940	0
941	0
942	0
943	0
944	0
945	0
946	0
947	0
948	0
949	0
950	0
951	0
952	0
953	0
954	0
955	0
956	0
957	0
958	0
959	0
960	0
961	0
962	0
963	0
964	0
965	0
966	0
967	0
968	0
969	0
970	0
971	0
972	0
973	0
974	0
975	0
976	0
977	0
978	0
979	0
980	0
981	0
982	0
983	0
984	0
985	0
986	0
987	0
988	0
989	0
990	0
991	0
992	0
993	0
994	0
995	0
996	0
997	0
998	0
999	0
1000	0
1001	0
1002	0
1003	0
1004	0
1005	0
1006	0
1007	0
1008	0
1009	0
1010	0
1011	0
1012	0
1013	0
1014	0
1015	0
1016	0
1017	0
1018	0
1019	1
1020	0
1021	0
1022	0
1023	0
1024	0
1025	0
1026	0
1027	0
1028	0
1029	0
1030	0
1031	0
1032	0
1033	0
1034	0
1035	0
1036	0
1037	0
1038	0
1039	0
1040	0
1041	0
1042	0
1043	0
1044	0
1045	0
1046	0
1047	0
1048	0
1049	0
1050	0
1051	0
1052	0
1053	0
1054	0
1055	0
1056	0
1057	0
1058	0
1059	0
1060	0
1061	0
1062	0
1063	0
1064	0
1065	0
1066	0
1067	0
1068	0
1069	0
1070	0
1071	0
1072	0
1073	0
1074	0
1075	0
1076	1
1077	2
1078	1
1079	0
1080	0
1081	0
1082	0
1083	0
1084	0
1085	0
1086	0
1087	0
1088	0
1089	0
1090	0
1091	0
1092	0
1093	0
1094	0
1095	0
1096	0
1097	0
1098	0
1099	0
1100	0
1101	0
1102	0
1103	0
1104	0
1105	0
1106	0
1107	0
1108	0
1109	0
1110	0
1111	0
1112	0
1113	0
1114	0
1115	0
1116	0
1117	0
1118	0
1119	0
1120	0
1121	0
1122	0
1123	0
1124	0
1125	0
1126	0
1127	0
1128	0
1129	0
1130	0
1131	0
1132	0
1133	0
1134	0
1135	0
1136	0
1137	0
1138	0
1139	0
1140	0
1141	0
1142	0
1143	0
1144	0
1145	0
1146	0
1147	0
1148	0
1149	0
1150	0
1151	0
1152	0
1153	0
1154	0
1155	0
1156	0
1157	0
1158	0
1159	0
1160	0
1161	0
1162	0
1163	0
1164	0
1165	0
1166	0
1167	0
1168	0
1169	0
1170	0
1171	0
1172	0
1173	0
1174	0
1175	0
1176	0
1177	0
1178	0
1179	0
1180	0
1181	0
1182	0
1183	0
1184	0
1185	0
1186	0
1187	0
1188	0
1189	0
1190	0
1191	0
1192	0
1193	0
1194	0
1195	0
1196	0
1197	0
1198	0
1199	0
1200	0
1201	0
1202	0
1203	0
1204	0
1205	0
1206	0
1207	0
1208	0
1209	0
1210	0
1211	0
1212	0
1213	0
1214	0
1215	0
1216	0
1217	0
1218	0
1219	0
1220	0
1221	0
1222	0
1223	1
1224	1
1225	3
1226	2
1227	1
1228	3
1229	1
1230	0
1231	0
1232	2
1233	0
1234	0
1235	0
1236	2
1237	0
1238	0
1239	1
1240	0
1241	0
1242	0
1243	0
1244	1
1245	1
1246	1
1247	0
1248	0
1249	2
1250	0
1251	0
1252	1
1253	0
1254	0
1255	0
1256	1
1257	0
1258	0
1259	0
1260	0
1261	0
1262	0
1263	0
1264	0
1265	0
1266	0
1267	0
1268	0
1269	0
1270	0
1271	0
1272	0
1273	0
1274	0
1275	0
1276	0
1277	0
1278	0
1279	1
1280	1
1281	0
1282	1
1283	1
1284	1
1285	0
1286	0
1287	0
1288	1
1289	1
1290	2
1291	1
1292	1
1293	1
1294	0
1295	2
1296	2
1297	1
1298	4
1299	4
1300	2
1301	1
1302	1
1303	0
1304	0
1305	0
1306	0
1307	0
1308	0
1309	0
1310	0
1311	0
1312	0
1313	0
1314	0
1315	0
1316	0
1317	0
1318	3
1319	0
1320	0
1321	0
1322	0
1323	0
1324	0
1325	0
1326	0
1327	0
1328	0
1329	0
1330	0
1331	0
1332	0
1333	0
1334	0
1335	0
1336	0
1337	0
1338	2
1339	2
1340	4
1341	3
1342	3
1343	1
1344	1
1345	1
1346	1
1347	2
1348	0
1349	1
1350	2
1351	0
1352	0
1353	2
1354	2
1355	1
1356	2
1357	3
1358	3
1359	2
1360	3
1361	3
1362	2
1363	2
1364	2
1365	2
1366	3
1367	4
1368	4
1369	3
1370	1
1371	2
1372	2
1373	2
1374	1
1375	4
1376	4
1377	2
1378	0
1379	0
1380	1
1381	0
1382	0
1383	0
1384	0
1385	0
1386	0
1387	0
1388	0
1389	0
1390	0
1391	0
1392	0
1393	0
1394	0
1395	0
1396	0
1397	0
1398	0
1399	1
1400	1
1401	0
1402	0
1403	0
1404	0
1405	1
1406	1
1407	1
1408	0
1409	1
1410	0
1411	1
1412	1
1413	1
1414	1
1415	1
1416	0
1417	1
1418	2
1419	1
1420	3
1421	0
1422	1
1423	1
1424	1
1425	1
1426	2
1427	2
1428	1
1429	0
1430	0
1431	1
1432	2
1433	0
1434	1
1435	1
1436	1
1437	0
1438	0
1439	0
1440	0
1441	0
1442	2
1443	2
1444	2
1445	0
1446	0
1447	0
1448	1
1449	0
1450	0
1451	2
1452	2
1453	0
1454	2
1455	0
1456	0
1457	0
1458	0
1459	0
1460	1
1461	3
1462	2
1463	2
1464	0
1465	3
1466	0
1467	0
1468	0
1469	0
1470	0
1471	1
1472	0
1473	1
1474	1
1475	1
1476	0
1477	0
1478	1
1479	1
1480	1
1481	0
1482	1
1483	1
1484	0
1485	1
1486	0
1487	0
1488	0
1489	1
1490	0
1491	2
1492	1
1493	1
1494	2
1495	0
1496	1
1497	1
1498	1
1499	1
1500	1
1501	1
1502	0
1503	0
1504	0
1505	0
1506	1
1507	1
1508	0
1509	0
1510	2
1511	0
1512	1
1513	0
1514	0
1515	0
1516	1
1517	0
1518	0
1519	2
1520	0
1521	0
1522	0
1523	0
1524	1
1525	0
1526	0
1527	0
1528	0
1529	0
1530	0
1531	1
1532	0
1533	0
1534	0
1535	1
1536	2
1537	1
1538	1
1539	0
1540	0
1541	1
1542	1
1543	1
1544	0
1545	0
1546	0
1547	0
1548	0
1549	1
1550	1
1551	1
1552	0
1553	0
1554	0
1555	0
1556	1
1557	1
1558	0
1559	1
1560	1
1561	1
1562	1
1563	0
1564	1
1565	2
1566	1
1567	5
1568	3
1569	4
1570	5
1571	6
1572	3
1573	1
1574	3
1575	1
1576	1
1577	1
1578	2
1579	2
1580	2
1581	2
1582	3
1583	5
1584	5
1585	2
1586	1
1587	2
1588	3
1589	1
1590	4
1591	4
1592	3
1593	5
1594	1
1595	3
1596	2
1597	0
1598	1
1599	2
1600	2
1601	1
1602	2
1603	1
1604	1
1605	1
1606	3
1607	5
1608	4
1609	2
1610	1
1611	0
1612	2
1613	1
1614	2
1615	0
1616	0
1617	1
1618	1
1619	0
1620	1
1621	1
1622	0
1623	0
1624	0
1625	2
1626	0
1627	0
1628	0
1629	0
1630	0
1631	0
1632	0
1633	0
1634	0
1635	0
1636	0
1637	1
1638	0
1639	0
1640	2
1641	2
1642	1
1643	1
1644	2
1645	3
1646	4
1647	2
1648	3
1649	2
1650	2
1651	1
1652	1
1653	0
1654	1
1655	2
1656	1
1657	0
1658	1
1659	0
1660	1
1661	0
1662	1
1663	2
1664	1
1665	2
1666	1
1667	1
1668	0
1669	2
1670	2
1671	3
1672	2
1673	3
1674	3
1675	2
1676	0
1677	0
1678	0
1679	0
1680	0
1681	1
1682	1
1683	0
1684	0
1685	2
1686	1
1687	2
1688	0
1689	0
1690	1
1691	1
1692	2
1693	1
1694	2
1695	3
1696	0
1697	2
1698	1
1699	0
1700	1
1701	2
1702	2
1703	1
1704	2
1705	1
1706	2
1707	2
1708	1
1709	3
1710	3
1711	3
1712	3
1713	3
1714	2
1715	1
1716	1
1717	2
1718	2
1719	0
1720	0
1721	1
1722	0
1723	1
1724	2
1725	2
1726	1
1727	2
1728	2
1729	2
1730	2
1731	1
1732	1
1733	2
1734	2
1735	2
1736	1
1737	1
1738	3
1739	3
1740	4
1741	3
1742	2
1743	2
1744	2
1745	2
1746	2
1747	3
1748	2
1749	2
1750	1
1751	1
1752	1
1753	3
1754	1
1755	0
1756	1
1757	1
1758	2
1759	1
1760	2
1761	2
1762	2
1763	2
1764	1
1765	2
1766	2
1767	2
1768	3
1769	3
1770	2
1771	2
1772	2
1773	4
1774	2
1775	3
1776	3
1777	4
1778	2
1779	3
1780	2
1781	3
1782	3
1783	3
1784	2
1785	1
1786	2
1787	1
1788	1
1789	0
1790	1
1791	3
1792	2
1793	1
1794	1
1795	1
1796	2
1797	3
1798	2
1799	3
1800	2
1801	3
1802	2
1803	3
1804	3
1805	2
1806	3
1807	2
1808	2
1809	2
1810	2
1811	1
1812	3
1813	3
1814	1
1815	1
1816	1
1817	1
1818	1
1819	1
1820	1
1821	1
1822	1
1823	1
1824	1
1825	1
1826	1
1827	0
1828	0
1829	2
1830	1
1831	1
1832	1
1833	1
1834	1
1835	1
1836	2
1837	3
1838	2
1839	3
1840	3
1841	2
1842	3
1843	3
1844	3
1845	3
1846	3
1847	2
1848	4
1849	3
1850	2
1851	1
1852	1
1853	1
1854	1
1855	1
1856	1
1857	1
1858	2
1859	1
1860	2
1861	2
1862	0
1863	0
1864	1
1865	1
1866	2
1867	2
1868	3
1869	2
1870	1
1871	1
1872	2
1873	2
1874	2
1875	2
1876	2
1877	1
1878	2
1879	2
1880	2
1881	2
1882	2
1883	1
1884	2
1885	2
1886	2
1887	2
1888	2
1889	2
1890	2
1891	2
1892	2
1893	2
1894	2
1895	2
1896	3
1897	3
1898	3
1899	4
1900	4
1901	4
1902	1
1903	2
1904	3
1905	3
1906	2
1907	4
1908	4
1909	4
1910	4
1911	3
1912	3
1913	4
1914	3
1915	3
1916	3
1917	3
1918	1
1919	2
1920	2
1921	2
1922	1
1923	2
1924	2
1925	3
1926	4
1927	4
1928	3
1929	4
1930	3
1931	3
1932	2
1933	3
1934	3
1935	3
1936	3
1937	3
1938	3
1939	2
1940	2
1941	3
1942	4
1943	3
1944	3
1945	2
1946	3
1947	2
1948	2
1949	0
1950	2
1951	4
1952	1
1953	1
1954	0
1955	3
1956	2
1957	1
1958	3
1959	4
1960	1
1961	3
1962	2
1963	0
1964	0
1965	1
1966	0
1967	0
1968	3
1969	1
1970	4
1971	1
1972	3
1973	0
1974	0
1975	0
1976	0
1977	0
1978	0
1979	0
1980	0
1981	0
1982	0
1983	0
1984	0
1985	2
1986	1
1987	1
1988	2
1989	1
1990	1
1991	4
1992	4
1993	3
1994	2
1995	3
1996	3
1997	4
[truncated: 3,003 more rows]

## Sheet: PMF_GSDMD
Column1.1	Column1.2	Column1.3
zeta / nm	E / kcal/mol	std_err / kcal/mol			for GSDMA3 data see sheet PMF_GSDMA3
-2.65069	2.00381	0.17322
-2.61988	1.77064	0.17668
-2.58907	1.67432	0.17899
-2.55827	1.41831	0.17611
-2.52746	1.19069	0.17650
-2.49665	0.94563	0.17505
-2.46585	0.73087	0.17544
-2.43504	0.48936	0.17791
-2.40423	0.25726	0.18141
-2.37343	-0.02228	0.18146
-2.34262	-0.32944	0.18132
-2.31182	-0.65603	0.17906
-2.28101	-0.97863	0.18030
-2.25020	-1.24060	0.18328
-2.21940	-1.42297	0.18234
-2.18859	-1.58543	0.18074
-2.15778	-1.71550	0.18256
-2.12698	-1.87187	0.19137
-2.09617	-2.07408	0.21277
-2.06536	-2.32039	0.22872
-2.03456	-2.55235	0.23343
-2.00375	-2.75849	0.24246
-1.97294	-2.93252	0.25790
-1.94214	-3.11513	0.26863
-1.91133	-3.30878	0.26663
-1.88053	-3.47905	0.26528
-1.84972	-3.65355	0.26391
-1.81891	-3.75757	0.26571
-1.78811	-3.78743	0.27441
-1.75730	-3.84721	0.28573
-1.72649	-3.94374	0.28899
-1.69569	-4.05162	0.28856
-1.66488	-4.11356	0.29095
-1.63407	-4.12507	0.29191
-1.60327	-4.14274	0.29234
-1.57246	-4.17752	0.29479
-1.54165	-4.20835	0.29670
-1.51085	-4.22386	0.29729
-1.48004	-4.22891	0.29426
-1.44924	-4.24281	0.29100
-1.41843	-4.27915	0.29203
-1.38762	-4.31432	0.29419
-1.35682	-4.33985	0.29652
-1.32601	-4.35450	0.29877
-1.29520	-4.37434	0.30014
-1.26440	-4.37136	0.30068
-1.23359	-4.34464	0.30217
-1.20278	-4.30996	0.30523
-1.17198	-4.26886	0.31044
-1.14117	-4.23578	0.31187
-1.11037	-4.20388	0.30646
-1.07956	-4.14320	0.30026
-1.04875	-4.07372	0.29862
-1.01795	-4.00412	0.30100
-0.98714	-3.96663	0.30525
-0.95633	-3.97224	0.30745
-0.92553	-3.96313	0.30487
-0.89472	-3.90419	0.30321
-0.86391	-3.81348	0.30660
-0.83311	-3.70328	0.31503
-0.80230	-3.59616	0.32340
-0.77150	-3.49647	0.32468
-0.74069	-3.41672	0.32093
-0.70988	-3.32893	0.31870
-0.67908	-3.22721	0.31800
-0.64827	-3.11787	0.32063
-0.61746	-3.00943	0.32441
-0.58666	-2.92439	0.32990
-0.55585	-2.81239	0.33284
-0.52504	-2.69019	0.33350
-0.49424	-2.57563	0.33685
-0.46343	-2.47122	0.33900
-0.43262	-2.32555	0.34008
-0.40182	-2.15380	0.33915
-0.37101	-1.97712	0.33856
-0.34021	-1.84166	0.33574
-0.30940	-1.75627	0.33056
-0.27859	-1.71530	0.32286
-0.24779	-1.64790	0.31833
-0.21698	-1.52753	0.31956
-0.18617	-1.38229	0.32378
-0.15537	-1.25171	0.32097
-0.12456	-1.12884	0.31766
-0.09375	-1.02993	0.31738
-0.06295	-0.91418	0.31675
-0.03214	-0.78056	0.31549
-0.00134	-0.60722	0.31359
0.02947	-0.41230	0.31078
0.06028	-0.20991	0.31538
0.09108	-0.02600	0.32177
0.12189	0.12098	0.32864
0.15270	0.27094	0.32954
0.18350	0.41113	0.32687
0.21431	0.54395	0.32481
0.24512	0.66168	0.32462
0.27592	0.77289	0.32622
0.30673	0.87878	0.32713
0.33753	1.00878	0.32521
0.36834	1.16263	0.32354
0.39915	1.30844	0.32608
0.42995	1.41784	0.33297
0.46076	1.49432	0.34001
0.49157	1.49748	0.34462
0.52237	1.41537	0.34217
0.55318	1.32030	0.34059
0.58399	1.24488	0.33894
0.61479	1.13448	0.33871
0.64560	0.97076	0.34403
0.67641	0.78714	0.35589
0.70721	0.63479	0.37529
0.73802	0.51802	0.39252
0.76882	0.37158	0.40083
0.79963	0.19604	0.40767
0.83044	0.01178	0.41360
0.86124	-0.15502	0.42272
0.89205	-0.23416	0.43990
0.92286	-0.17790	0.45337
0.95366	-0.08187	0.45336
0.98447	-0.01523	0.45367
1.01527	0.06056	0.45825
1.04608	0.25583	0.46430
1.07689	0.47161	0.46723
1.10770	0.51113	0.47510
1.13850	0.40624	0.48224
1.16931	0.29709	0.48914
1.20011	0.19357	0.50221
1.23092	0.10241	0.51453
1.26173	0.04209	0.51690
1.29253	0.06692	0.52322
1.32334	0.20683	0.52913
1.35415	0.36628	0.52678
1.38495	0.50757	0.53026
1.41576	0.56800	0.53793
1.44657	0.57302	0.54110
1.47737	0.53872	0.54312
1.50818	0.50752	0.54596
1.53898	0.48333	0.54532
1.56979	0.46824	0.54573
1.60060	0.41862	0.54735
1.63140	0.33074	0.55174
1.66221	0.21940	0.55704
1.69302	0.10847	0.56203
1.72382	0.01396	0.56576
1.75463	-0.06018	0.56725
1.78544	-0.10296	0.56908
1.81624	-0.11170	0.57168
1.84705	-0.10940	0.57629
1.87785	-0.11543	0.57800
1.90866	-0.12563	0.57722
1.93947	-0.16677	0.57918
1.97027	-0.20427	0.58046
2.00108	-0.26669	0.58003
2.03189	-0.32983	0.58027
2.06269	-0.38136	0.58113
2.09350	-0.39161	0.58249
2.12431	-0.37058	0.58440
2.15511	-0.36346	0.58408
2.18592	-0.40657	0.58017
2.21672	-0.45757	0.57342
2.24753	-0.44171	0.56837
2.27834	-0.33934	0.56743
2.30914	-0.20168	0.56789
2.33995	-0.08238	0.56920
2.37076	0.01068	0.56925
2.40156	0.07306	0.57264
2.43237	0.13740	0.56709
2.46318	0.14579	0.56059
2.49398	0.13276	0.55848
2.52479	0.08257	0.55910
2.55559	0.02167	0.55876
2.58640	-0.00922	0.55626
2.61721	-0.01491	0.55577
2.64801	0.00000	0.55531

## Sheet: PMF_GSDMA3
Column1.1	Column1.2	Column1.3
zeta / nm	E / kcal/mol	std_err / kcal/mol
-1.49873	4.89561	0.32098
-1.44620	4.50171	0.30652
-1.39367	4.14923	0.28303
-1.34114	3.91515	0.27035
-1.28861	3.76453	0.27773
-1.23608	3.68148	0.31103
-1.18354	3.34209	0.29898
-1.13101	3.27820	0.28442
-1.07848	3.18643	0.26652
-1.02595	2.72250	0.26851
-0.97342	2.41286	0.29224
-0.92089	1.93962	0.28763
-0.86835	1.54271	0.29710
-0.81582	1.18996	0.32067
-0.76329	0.73588	0.32367
-0.71076	0.37994	0.32798
-0.65823	0.25617	0.31381
-0.60570	0.27753	0.28865
-0.55316	0.24784	0.28764
-0.50063	0.17635	0.30331
-0.44810	0.31474	0.31541
-0.39557	0.10470	0.31435
-0.34304	-0.00408	0.31413
-0.29051	0.14006	0.31181
-0.23797	0.28712	0.30938
-0.18544	0.34597	0.31669
-0.13291	0.50671	0.31707
-0.08038	0.60567	0.30551
-0.02785	0.53776	0.28539
0.02468	0.68511	0.27817
0.07722	0.99515	0.28341
0.12975	1.39323	0.27691
0.18228	1.70191	0.27714
0.23481	1.82803	0.28283
0.28734	2.10895	0.29726
0.33987	2.50467	0.29960
0.39241	2.95624	0.25635
0.44494	3.45409	0.16436
0.49747	3.70830	0.12201
0.55000	3.99245	0.08803
0.60253	4.44075	0.09598
0.65506	4.38103	0.13118
0.70759	4.12612	0.14977
0.76013	3.90381	0.13592
0.81266	3.51249	0.14283
0.86519	3.02133	0.14965
0.91772	2.63117	0.14793
0.97025	2.24066	0.14660
1.02279	1.87049	0.13933
1.07532	1.45161	0.15675
1.12785	1.08546	0.15871
1.18038	0.75370	0.15372
1.23291	0.51161	0.15475
1.28544	0.34580	0.14748
1.33797	0.22926	0.15249
1.39051	0.03669	0.14694
1.44304	-0.10282	0.14513
1.49557	-0.29332	0.15014
1.54810	-0.41112	0.14763
1.60063	-0.55332	0.14859
1.65316	-0.77368	0.14136
1.70570	-0.93450	0.14228
1.75823	-1.08611	0.13971
1.81076	-1.12659	0.13997
1.86329	-1.05931	0.14145
1.91582	-1.04826	0.14343
1.96836	-1.01134	0.14436
2.02089	-0.84739	0.14433
2.07342	-0.67320	0.14183
2.12595	-0.58081	0.14208
2.17848	-0.55498	0.14692
2.23101	-0.64534	0.14565
2.28354	-0.59581	0.14433
2.33608	-0.41093	0.14377
2.38861	-0.30928	0.16685
2.44114	-0.04564	0.18803
2.49367	0.17310	0.19254
2.54620	0.14390	0.17560
2.59873	0.00000	0.22858

## Sheet: PMF_H2O_GSDMD
Column1.1	Column1.2
zeta / nm	average no. of H2O in defect				for GSDMA3 data see sheet PMF_H2O_GSDMA3
-2.47727	130.85783
-2.36521	140.34353
-2.26663	133.75685
-2.18007	142.82404
-2.07064	148.71786
-1.98322	137.54709
-1.95405	131.78044
-1.90623	103.64167
-1.87827	134.00120
-1.86843	145.58188
-1.81062	138.52210
-1.78850	149.47051
-1.74904	143.08518
-1.69650	129.07738
-1.69344	158.29534
-1.67993	137.53949
-1.62595	131.64687
-1.60288	152.30394
-1.60112	149.78324
-1.58616	148.24715
-1.55621	142.44331
-1.53386	148.44211
-1.52910	127.03479
-1.52180	134.40952
-1.50658	157.44931
-1.50215	135.70206
-1.50100	148.88622
-1.49273	158.67147
-1.40339	158.75245
-1.40062	151.87023
-1.39817	146.66727
-1.39759	149.88662
-1.39217	148.88522
-1.38063	135.81244
-1.31098	162.32853
-1.30292	164.31554
-1.30232	155.24995
-1.28693	169.81764
-1.27723	159.14497
-1.23824	177.00620
-1.21254	155.24175
-1.20612	143.97720
-1.20026	151.71306
-1.18963	143.28654
-1.17814	165.59368
-1.11170	143.45671
-1.10741	155.33893
-1.10483	166.24055
-1.10293	160.62048
-1.08231	166.59068
-1.04857	165.80844
-1.01563	164.70026
-1.01288	171.65887
-0.97599	137.51470
-0.95861	154.66027
-0.93348	158.36953
-0.92651	167.84843
-0.90546	160.22276
-0.90229	155.71366
-0.87848	168.82284
-0.83895	150.62228
-0.79821	154.30674
-0.79153	154.32034
-0.78596	137.15917
-0.72202	157.79744
-0.71650	156.20556
-0.70941	159.60448
-0.69593	162.07618
-0.69099	163.35833
-0.69015	161.58608
-0.67766	144.01720
-0.64094	150.47510
-0.62659	155.20856
-0.60919	176.13197
-0.60889	177.65007
-0.58593	145.30514
-0.54668	176.34593
-0.53841	162.43251
-0.53111	181.16017
-0.52329	162.80364
-0.51948	178.07978
-0.49336	181.68766
-0.43138	179.72226
-0.41515	163.26895
-0.41239	155.05439
-0.40266	158.03519
-0.37797	178.65667
-0.34202	154.72965
-0.33318	146.62088
-0.30281	169.96721
-0.29136	128.15177
-0.28578	179.96841
-0.27242	155.40272
-0.22916	148.53069
-0.20640	177.24175
-0.13306	159.57149
-0.11851	120.80404
-0.09765	162.29714
-0.08881	160.29094
-0.08194	144.25155
-0.06130	148.93761
-0.05452	137.64607
-0.02686	136.06399
-0.02076	148.68726
-0.02037	202.70086
0.01393	156.91342
0.02282	153.58268
0.06762	105.80104
0.07789	117.54969
0.09169	188.92302
0.14706	177.82084
0.17571	106.28014
0.19297	141.25095
0.20207	156.26975
0.27433	136.18756
0.27893	193.54069
0.28337	141.97341
0.29732	149.22476
0.36047	119.51990
0.38377	120.09278
0.42599	91.25795
0.42612	144.24475
0.44021	116.28354
0.44762	121.86263
0.47956	101.20656
0.50555	70.85603
0.56091	117.37053
0.56391	108.20156
0.56567	64.87263
0.57314	90.29894
0.59214	62.29034
0.61215	106.64767
0.62089	62.93721
0.64085	100.11038
0.64154	55.13417
0.64221	62.23435
0.65334	74.04859
0.65615	69.28734
0.66441	63.29034
0.66554	94.83763
0.67695	54.88042
0.68251	67.73485
0.72799	65.36813
0.75541	45.59348
0.75616	80.79524
0.78821	43.52190
0.79328	47.11858
0.79909	58.19656
0.83143	48.71986
0.83342	47.46711
0.84103	99.14257
0.84384	53.82244
0.84585	37.13817
0.85039	60.98620
0.86149	81.21676
0.87919	50.53869
0.94067	87.30574
0.94592	91.27914
0.96532	67.62068
0.97458	39.59288
0.99116	39.11458
1.05071	88.89762
1.14339	31.62248
1.14865	72.25235
1.15416	39.07938
1.19362	42.70066
1.19979	38.51570
1.26134	39.46471
1.27383	64.53929
1.36695	60.28874
1.40830	32.59088
1.48286	47.03219
1.49311	15.65447
1.51230	40.06419
1.52609	28.75425
1.57033	31.97381
1.61657	30.77604
1.61890	24.32813
1.62377	24.73365
1.63790	23.66627
1.69460	48.45551
1.72151	12.09198
1.73203	21.74185
1.74014	24.15017
1.77075	16.15097
1.77450	46.19076
1.81890	16.95681
1.85175	8.57948
1.89846	44.35933
1.90383	6.65307
1.92305	13.25975
2.00628	12.08258
2.05785	7.85483
2.09350	2.98700
2.20588	5.50590
2.28304	6.94501
2.31244	4.46691
2.39150	6.50090
2.50582	1.91982

## Sheet: PMF_H2O_GSDMA3
Column1.1	Column1.2
zeta / nm	average no. of H2O in defect
-1.42274	150.14970
-1.35579	169.08383
-1.19858	156.71457
-1.18138	144.02994
-1.03985	144.88423
-0.93753	134.15768
-0.92150	111.76647
-0.87738	135.42715
-0.82972	90.11776
-0.77234	95.43513
-0.70563	133.09980
-0.69961	148.44711
-0.69429	77.92415
-0.62466	123.77445
-0.59117	89.46906
-0.51848	128.59880
-0.49797	66.85629
-0.37249	69.15170
-0.36774	106.05389
-0.33669	109.37725
-0.31646	70.27345
-0.20855	63.15369
-0.18179	90.25948
-0.17290	88.24351
-0.09398	42.31936
-0.08667	76.59281
-0.01508	35.35729
0.02927	83.64671
0.07307	37.95609
0.08179	61.94785
0.08319	91.58683
0.15365	72.73054
0.17384	67.41118
0.20330	25.18363
0.25689	32.08383
0.27384	67.20958
0.30277	67.83633
0.31716	65.45309
0.35534	69.66267
0.39470	24.33733
0.41209	73.80838
0.47318	63.47305
0.50200	17.49102
0.57694	25.47904
0.63166	53.15950
0.67858	13.63074
0.70274	4.53493
0.77122	17.84032
0.80698	8.04990
0.87136	5.25749
0.91830	2.84431
0.94395	8.25948
1.01939	6.57685
1.04479	2.18164
1.12233	4.23952
1.13768	1.47505
1.14235	5.72708
1.21913	1.49301
1.23675	2.85030
1.33536	0.62275
1.40606	1.78044
1.42147	1.43114
1.52023	2.97405
1.54622	3.03992
1.61837	0.67665
1.72097	1.01597
1.79372	0.61078
1.83105	0.89421
1.90935	0.80240
1.98982	0.13772
2.00258	1.06188
2.09909	2.67864
2.23338	0.33134
2.29010	0.23553
2.36580	0.03393
2.43167	2.44112

## Sheet: PMF_SALTBRIDGES_D
Column1.1	Column1.2	Column1.3	Column1.4	Column1.5	Column1.6	Column1.7	Column1.8
zeta / nm	salt bridge occurrence / %
	K103E95	K103E195	R183E95	R183E195	R174D112	K177D87	K177E179		for the GSDMA3 plotdata see sheet PMF_SALTBRIDGES_A3
-3.29206	28.73425	2.65947	13.97720	30.57389	100.00000	0.00000	63.56729
-3.20317	36.51270	0.03999	37.67247	19.27614	100.00000	0.39992	35.55289
-3.07593	20.23595	0.49990	0.33993	26.71466	100.00000	0.43991	67.50650
-2.97426	85.02300	6.95861	0.00000	3.57928	100.00000	0.02000	83.60328
-2.89315	56.72865	0.00000	6.45871	29.69406	100.00000	0.03999	78.22436
-2.78940	61.34773	0.07998	4.97900	16.47670	100.00000	0.00000	74.48510
-2.69890	15.97680	0.00000	8.85823	31.83363	99.96001	0.00000	68.54629
-2.60117	25.89482	0.00000	0.00000	46.09078	100.00000	0.00000	80.56389
-2.50582	79.94401	1.35973	0.00000	11.41772	99.84003	0.02000	61.46771
-2.39150	90.66187	22.39552	0.11998	11.35773	99.90002	0.00000	70.42591
-2.31244	96.40072	0.00000	0.00000	16.99660	100.00000	55.30894	11.47770
-2.28304	80.72386	0.03999	0.02000	10.71786	96.92062	2.25955	50.01000
-2.20588	73.56529	0.02000	0.02000	44.23115	100.00000	1.23975	34.59308
-2.09350	80.14397	0.00000	0.00000	11.57768	99.84003	0.00000	75.52490
-2.05785	84.74305	0.00000	0.00000	43.81124	100.00000	74.78504	0.31994
-2.00628	72.88542	0.00000	0.49990	8.01840	99.44011	0.00000	73.44531
-1.92305	62.54749	0.00000	2.69946	35.65287	100.00000	4.55909	33.21336
-1.90383	84.98300	75.18496	0.00000	6.63867	99.92002	0.05999	58.56829
-1.89846	93.04139	0.00000	32.81344	14.19716	100.00000	0.00000	81.06379
-1.85175	73.72525	1.03979	0.00000	72.02559	100.00000	82.56349	0.57988
-1.81890	81.30374	19.09618	0.00000	10.23795	100.00000	41.19176	30.29394
-1.77450	96.24075	0.00000	1.97960	2.57948	100.00000	0.00000	38.69226
-1.77075	84.66307	0.00000	3.41932	39.83203	100.00000	72.22555	0.11998
-1.74014	50.90982	6.57868	46.39072	15.25695	100.00000	81.74365	0.03999
-1.73203	12.17756	4.25915	29.13417	19.13617	99.76005	50.74985	0.21996
-1.72151	93.28134	9.01820	0.85983	41.57169	100.00000	8.39832	69.24615
-1.69460	90.26195	0.00000	1.91962	2.39952	100.00000	0.00000	84.84303
-1.63790	45.69086	18.31634	28.95421	52.02959	100.00000	83.90322	0.05999
-1.62377	81.18376	0.00000	1.53969	40.25195	100.00000	69.74605	4.01920
-1.61890	92.74145	0.11998	0.00000	9.85803	100.00000	0.05999	76.00480
-1.61657	40.63187	29.75405	10.23795	25.49490	100.00000	83.36333	9.73805
-1.57033	82.40352	0.00000	3.35933	5.29894	100.00000	0.00000	72.98540
-1.52609	43.31134	0.13997	90.26195	0.03999	100.00000	89.12218	0.02000
-1.51230	69.26615	4.97900	8.71826	13.43731	100.00000	16.63667	8.51830
-1.49311	77.04459	0.00000	0.02000	21.79564	94.34113	0.03999	71.96561
-1.48286	83.22336	0.00000	0.07998	1.17976	99.12018	0.00000	66.86663
-1.40830	63.36733	1.19976	86.30274	1.97960	100.00000	94.00120	0.02000
-1.36695	40.81184	0.00000	0.03999	0.05999	100.00000	0.00000	56.44871
-1.27383	95.24095	0.00000	0.00000	0.00000	100.00000	0.00000	62.18756
-1.26134	36.53269	0.39992	82.28354	11.97760	100.00000	85.82284	5.97880
-1.19979	22.53549	63.22735	93.26135	17.83643	100.00000	77.24455	0.03999
-1.19362	71.94561	53.04939	76.32474	37.77245	100.00000	45.07099	3.61928
-1.15416	52.46951	2.93941	33.25335	0.07998	99.88002	77.62448	0.00000
-1.14865	97.46051	0.00000	0.00000	0.03999	26.55469	0.00000	69.62607
-1.14339	66.62667	44.19116	52.16957	66.54669	99.42012	0.13997	21.63567
-1.05071	74.88502	0.00000	0.00000	0.07998	8.19836	0.00000	72.08558
-0.99116	71.76565	5.51890	27.37453	22.89542	99.84003	85.28294	6.07878
-0.97458	79.76405	32.93341	0.00000	33.95321	99.92002	46.87063	38.93221
-0.96532	99.94001	0.00000	0.00000	0.15997	90.36193	0.00000	71.16577
-0.94592	98.84023	0.00000	0.00000	0.15997	98.84023	0.00000	82.22356
-0.94067	96.72066	0.00000	0.00000	0.02000	54.18916	0.00000	68.28634
-0.87919	83.44331	0.05999	16.27674	54.76905	100.00000	75.70486	0.47990
-0.86149	92.32154	0.00000	0.00000	0.07998	5.77884	0.00000	78.38432
-0.85039	68.68626	0.00000	61.34773	16.07678	72.18556	9.21816	22.43551
-0.84585	51.62967	2.15957	0.29994	70.24595	99.98000	1.97960	29.29414
-0.84384	60.40792	55.94881	36.17277	57.90842	97.58048	12.11758	63.16737
-0.84103	94.04119	0.00000	0.00000	0.02000	4.61908	0.00000	80.40392
-0.83342	85.90282	62.92741	22.67546	39.13217	99.56009	1.83963	36.33273
-0.83143	86.42272	82.54349	84.38312	48.81024	100.00000	0.59988	59.14817
-0.79909	46.25075	72.08558	42.01160	42.83143	93.22136	10.11798	36.35273
-0.79328	84.08318	24.75505	30.57389	52.24955	100.00000	1.75965	35.39292
-0.78821	43.27135	15.81684	33.69326	38.41232	100.00000	24.55509	26.99460
-0.75616	99.62008	0.00000	0.00000	0.02000	1.61968	0.00000	68.58628
-0.75541	82.10358	41.73165	23.53529	61.84763	90.96181	3.33933	19.13617
-0.72799	70.36593	40.13197	82.80344	19.45611	95.62088	17.67646	34.47311
-0.68251	48.07039	24.73505	53.36933	32.43351	95.64087	0.00000	74.36513
-0.67695	35.51290	68.04639	78.80424	19.27614	100.00000	30.53389	27.17457
-0.66554	42.59148	0.00000	0.00000	0.02000	100.00000	0.00000	44.55109
-0.66441	91.58168	19.27614	1.53969	39.05219	99.54009	36.45271	34.05319
-0.65615	78.58428	19.05619	0.00000	70.62587	93.50130	0.39992	33.39332
-0.65334	86.56269	11.69766	30.93381	46.79064	98.88022	13.21736	32.07359
-0.64221	68.14637	1.93961	26.49470	23.43531	49.93001	5.05899	19.83603
-0.64154	38.73225	88.54229	53.88922	78.76425	98.30034	15.07698	18.55629
-0.64085	97.36053	0.00000	0.00000	0.00000	52.94941	0.00000	75.06499
-0.62089	29.11418	64.88702	68.80624	23.73525	98.10038	8.67826	42.33153
-0.61215	97.72046	0.00000	0.00000	0.02000	1.73965	0.00000	83.40332
-0.59214	72.54549	51.98960	57.76845	44.15117	97.72046	0.53989	15.77684
-0.57314	99.58008	0.00000	0.00000	0.09998	2.03959	0.00000	84.08318
-0.56567	89.00220	1.59968	18.55629	51.58968	95.68086	1.73965	52.82943
-0.56391	76.58468	0.00000	0.00000	0.00000	72.50550	0.00000	51.56969
-0.56091	94.80104	0.00000	0.00000	0.03999	1.17976	0.00000	82.80344
-0.50555	96.20076	0.00000	0.00000	69.30614	92.94141	2.73945	47.81044
-0.47956	98.76025	0.00000	0.00000	0.00000	9.57808	0.00000	72.98540
-0.44762	22.57548	0.00000	0.00000	0.02000	7.35853	0.00000	70.40592
-0.44021	83.42332	0.00000	0.00000	0.00000	1.75965	0.00000	65.84683
-0.42612	66.36673	0.00000	0.25995	0.09998	68.14637	0.00000	46.97061
-0.42599	99.30014	0.00000	0.00000	0.02000	5.01900	0.00000	76.14477
-0.38377	86.80264	0.00000	0.00000	0.02000	94.30114	0.00000	56.52869
-0.36047	89.84203	0.00000	0.00000	0.39992	2.95941	0.00000	71.86563
-0.29732	6.93861	0.00000	0.00000	0.21996	1.61968	0.00000	29.65407
-0.28337	91.90162	0.00000	0.00000	2.91942	100.00000	0.00000	48.85023
-0.27893	77.66447	0.00000	0.00000	97.66047	99.96001	0.00000	73.88522
-0.27433	0.17996	0.00000	0.00000	0.00000	4.81904	0.13997	33.75325
-0.20207	52.84943	0.00000	14.29714	15.73685	87.72246	0.00000	72.48550
-0.19297	63.58728	0.00000	0.00000	0.55989	98.80024	0.00000	71.16577
-0.17571	95.90082	0.00000	0.00000	85.16297	91.40172	0.00000	61.28774
-0.14706	87.72246	0.00000	0.00000	93.52130	100.00000	0.00000	56.52869
-0.09169	90.76185	0.00000	0.00000	89.94201	90.16197	0.00000	52.06959
-0.07789	25.55489	0.00000	2.67946	1.05979	82.50350	0.00000	77.58448
-0.06762	96.40072	0.00000	0.00000	91.94161	93.22136	0.31994	71.82563
-0.02282	15.75685	0.00000	1.97960	0.00000	94.42112	0.00000	57.52849
-0.01393	28.31434	0.00000	0.23995	1.07978	88.68226	0.00000	38.75225
0.02037	53.66927	0.00000	0.00000	96.88062	100.00000	0.00000	75.04499
0.02076	71.36573	0.00000	0.00000	3.31934	96.42072	0.00000	76.60468
0.02686	96.40072	0.00000	0.00000	69.82603	71.70566	0.00000	22.05559
0.05452	97.00060	0.00000	0.00000	0.00000	26.61468	0.00000	61.02779
0.06130	82.14357	0.00000	0.00000	5.01900	80.10398	0.00000	69.54609
0.08194	79.42412	0.00000	0.00000	90.64187	76.96461	0.00000	41.97161
0.08881	91.64167	0.00000	0.07998	90.56189	99.98000	0.35993	32.83343
0.09765	83.48330	0.00000	0.00000	97.92042	100.00000	0.00000	52.36953
0.11851	95.08098	0.00000	0.00000	99.54009	96.26075	0.09998	38.65227
0.13306	96.04079	0.00000	1.97960	38.79224	99.34013	0.00000	57.90842
0.20640	59.36813	0.00000	0.00000	100.00000	99.50010	0.00000	77.12458
0.22916	55.66887	0.00000	5.11898	2.45951	99.94001	0.13997	9.75805
0.27242	10.01800	0.00000	0.00000	85.22296	89.50210	0.00000	23.47530
0.28578	52.60948	0.00000	0.03999	90.82184	35.21296	0.00000	42.43151
0.29136	46.13077	0.00000	0.00000	76.82464	99.92002	0.00000	54.02919
0.30281	40.77185	0.00000	0.00000	69.98600	100.00000	0.00000	50.04999
0.33318	93.74125	0.00000	0.45991	29.93401	17.91642	0.00000	43.01140
0.34202	49.27015	0.00000	0.00000	0.00000	0.99980	0.00000	80.44391
0.37797	60.62787	0.00000	0.85983	59.10818	100.00000	0.00000	8.23835
0.40266	48.55029	0.00000	0.00000	30.09398	98.20036	0.00000	3.53929
0.41239	95.18096	0.00000	0.00000	96.56069	94.54109	0.00000	55.74885
0.41515	78.44431	0.00000	0.00000	99.62008	100.00000	0.00000	17.65647
0.43138	89.70206	0.00000	0.00000	55.08898	100.00000	0.00000	18.03639
0.49336	69.14617	0.00000	0.00000	87.64247	99.10018	0.00000	48.47031
0.51948	77.10458	0.00000	0.00000	87.92242	100.00000	0.00000	24.53509
0.52329	72.64547	0.00000	12.19756	65.38692	89.72206	0.00000	44.97101
0.53111	71.96561	0.00000	0.00000	86.40272	100.00000	0.00000	50.44991
0.53841	64.16717	0.00000	0.00000	86.86263	33.23335	0.03999	28.79424
0.54668	74.60508	0.00000	0.00000	50.22995	100.00000	0.00000	40.71186
0.58593	62.56749	0.00000	15.31694	0.03999	71.72565	2.75945	67.88642
0.60889	84.38312	0.00000	0.00000	98.80024	100.00000	0.00000	67.52649
0.60919	76.70466	0.00000	0.00000	89.24215	99.48010	0.02000	6.77864
0.62659	30.29394	0.00000	0.00000	0.51990	95.14097	0.00000	9.99800
0.64094	75.46491	0.00000	0.00000	95.12098	95.78084	0.00000	6.01880
0.67766	89.32214	0.00000	0.00000	12.07758	96.32074	0.00000	14.57708
0.69015	78.74425	0.00000	0.02000	86.92262	100.00000	0.00000	10.23795
0.69099	25.57489	0.00000	0.00000	80.94381	100.00000	0.02000	11.73765
0.69593	54.82903	0.00000	40.67187	13.95721	100.00000	0.00000	60.46791
0.70941	45.59088	0.00000	0.00000	0.00000	100.00000	0.00000	43.61128
0.71650	79.24415	0.00000	0.00000	84.20316	99.78004	0.00000	28.79424
0.72202	61.48770	0.00000	0.00000	83.00340	99.84003	0.00000	6.03879
0.78596	22.13557	0.00000	0.00000	17.31654	100.00000	0.03999	1.15977
0.79153	70.10598	0.00000	0.00000	97.88042	93.48130	0.00000	56.74865
0.79821	40.03199	0.00000	0.00000	92.84143	100.00000	0.00000	13.23735
0.83895	75.76485	0.00000	0.00000	80.76385	99.86003	0.00000	37.11258
0.87848	68.70626	0.00000	0.00000	97.24055	99.86003	0.00000	29.79404
0.90229	79.38412	0.00000	1.51970	81.82364	60.56789	0.00000	53.06939
0.90546	89.74205	0.00000	0.00000	78.28434	97.32054	0.00000	9.15817
0.92651	86.56269	0.00000	0.00000	39.49210	100.00000	0.00000	62.84743
0.93348	24.35513	0.00000	0.00000	69.14617	100.00000	0.00000	36.69266
0.95861	90.38192	0.00000	0.33993	95.82084	100.00000	0.00000	10.55789
0.97599	95.32094	0.00000	8.39832	0.13997	71.28574	0.00000	45.21096
1.01288	61.30774	0.00000	0.00000	88.96221	100.00000	0.63987	3.45931
1.01563	74.62507	0.00000	0.00000	97.18056	99.98000	0.00000	39.85203
1.04857	80.56389	0.00000	0.00000	47.43051	99.70006	0.29994	1.65967
1.08231	80.98380	0.00000	0.00000	96.00080	99.86003	0.00000	66.32673
1.10293	79.06419	0.00000	0.00000	78.90422	100.00000	0.00000	41.47171
1.10483	77.82444	0.00000	0.00000	25.21496	99.98000	0.00000	30.65387
1.10741	36.25275	0.00000	0.99980	47.91042	9.93801	0.00000	41.85163
1.11170	82.78344	0.00000	0.00000	98.76025	100.00000	0.00000	6.47870
1.17814	57.24855	0.00000	0.00000	83.38332	70.64587	0.00000	32.41352
1.18963	93.24135	0.00000	0.07998	23.43531	99.20016	0.00000	2.79944
1.20026	44.95101	0.00000	0.00000	87.92242	100.00000	0.31994	5.99880
1.20612	82.32354	0.00000	0.00000	100.00000	100.00000	0.00000	30.73385
1.21254	87.58248	0.00000	0.00000	40.07199	100.00000	0.00000	67.64647
1.23824	76.80464	0.00000	0.27994	87.34253	99.96001	0.00000	21.13577
1.27723	79.36413	0.00000	0.00000	37.85243	99.92002	0.19996	27.97441
1.28693	67.06659	0.00000	1.91962	32.09358	99.96001	0.00000	23.07538
1.30232	70.02599	0.00000	0.03999	87.26255	100.00000	0.00000	11.31774
1.30292	83.34333	0.00000	6.21876	0.02000	98.76025	0.00000	21.77564
1.31098	89.48210	0.00000	0.00000	42.87143	97.86043	0.00000	22.73545
1.38063	45.13097	0.00000	0.00000	98.76025	100.00000	0.00000	1.09978
1.39217	95.36093	0.00000	2.07958	27.07459	99.98000	0.00000	32.79344
1.39759	23.27534	0.00000	55.50890	16.35673	100.00000	0.00000	53.52929
1.39817	77.62448	0.00000	0.00000	45.49090	100.00000	0.00000	20.99580
1.40062	78.14437	0.00000	25.41492	0.05999	99.92002	0.00000	39.67207
1.40339	83.22336	0.00000	0.00000	43.29134	99.46011	0.00000	7.25855
1.49273	83.82324	0.00000	0.00000	40.29194	98.34033	0.00000	21.15577
1.50100	51.38972	0.00000	10.77784	11.37772	99.80004	0.00000	44.51110
1.50215	95.26095	0.00000	1.39972	0.00000	99.84003	0.00000	49.89002
1.50658	82.70346	0.00000	0.00000	44.17117	100.00000	0.00000	30.27395
1.52180	76.52470	0.00000	0.00000	41.93161	100.00000	0.00000	22.69546
1.52910	33.01340	0.00000	3.07938	11.05779	99.98000	0.03999	0.43991
1.53386	67.44651	0.00000	0.00000	54.40912	99.98000	0.00000	9.97800
1.55621	73.92521	0.00000	0.00000	34.61308	99.80004	0.00000	9.77804
1.58616	80.86383	0.00000	0.00000	33.83323	94.18116	0.00000	16.71666
1.60112	39.99200	0.00000	0.17996	0.03999	92.34153	0.11998	10.89782
1.60288	91.36173	0.00000	7.21856	48.29034	93.54129	0.00000	13.73725
1.62595	48.55029	0.00000	0.00000	31.51370	100.00000	0.00000	49.29014
1.67993	84.80304	0.00000	0.00000	31.21376	84.68306	0.00000	5.33893
1.69344	40.13197	0.00000	0.00000	35.15297	91.66167	0.00000	16.85663
1.69650	66.92661	0.00000	0.45991	0.00000	99.52010	0.00000	44.85103
1.74904	83.56329	0.00000	0.00000	33.95321	99.86003	0.00000	13.75725
1.78850	62.72745	0.00000	0.00000	51.20976	99.46011	0.00000	16.85663
1.81062	81.14377	0.00000	0.35993	1.47970	97.30054	0.00000	14.19716
1.86843	87.92242	0.00000	0.00000	40.37193	92.12158	0.00000	12.41752
1.87827	70.70586	0.00000	3.05939	65.36693	99.82004	0.00000	30.73385
1.90623	0.00000	0.00000	0.83333	0.00000	100.00000	0.00000	48.33333
1.95405	76.42472	0.00000	0.00000	49.09018	99.76005	0.00000	21.19576

## Sheet: PMF_SALTBRIDGES_A3
Column1.1	Column1.2
zeta / nm	salt bridge occurrence / %
	K100E94
-1.4227	98.2036
-1.3558	97.4052
-1.1986	96.8064
-1.1814	99.4012
-1.0398	95.0100
-0.9375	97.2056
-0.9215	99.8004
-0.8774	99.6008
-0.8297	98.6028
-0.7723	99.6008
-0.7056	97.4052
-0.6996	99.8004
-0.6943	99.8004
-0.6247	100.0000
-0.5912	99.8004
-0.5185	100.0000
-0.4980	100.0000
-0.3725	76.2475
-0.3677	99.6008
-0.3367	100.0000
-0.3165	99.4012
-0.2086	0.0000
-0.1818	99.4012
-0.1729	100.0000
-0.0940	72.2555
-0.0867	100.0000
-0.0151	99.4012
0.0293	99.8004
0.0731	32.9341
0.0818	99.9565
0.0832	100.0000
0.1537	100.0000
0.1738	100.0000
0.2033	100.0000
0.2569	99.2016
0.2738	100.0000
0.3028	100.0000
0.3172	99.8004
0.3553	100.0000
0.3947	97.4052
0.4121	99.8004
0.4732	100.0000
0.5020	84.2315
0.5769	99.0020
0.6317	100.0000
0.6786	100.0000
0.7027	49.7006
0.7712	97.4052
0.8070	63.2735
0.8714	70.2595
0.9183	79.2415
0.9439	87.8244
1.0194	99.4012
1.0448	89.8204
1.1223	98.4032
1.1377	67.8643
1.1423	91.0039
1.2191	87.8244
1.2368	90.6188
1.3354	84.0319
1.4061	98.6028
1.4215	84.0319
1.5202	85.6287
1.5462	65.8683
1.6184	92.0160
1.7210	80.8383
1.7937	87.2255
1.8311	88.4232
1.9094	62.6747
1.9898	93.8124
2.0026	78.4431
2.0991	86.4271
2.2334	79.6407
2.2901	91.6168
2.3658	82.0359
2.4317	76.4471

[truncated: 1 more sheets: Tabelle13]
